# Supplementary material for: Transcriptome analysis of roots from resistant and susceptible rice varieties infected with Hirschmanniella mucronata
Source: FEBS Open Bio. 2019 Oct 22;9(11):1968–82. doi: 10.1002/2211-5463.12737 (PMC6823281; doi:10.1002/2211-5463.12737)
Supplement: Supplementary file 1 — Table S1. Primers used for quantitative real‐time PCR. Table S2. Overview of the sequencing data obtained and the mapping of these sequences to the rice genome. Table S3. The novel genes in the roots of the resistant (R51) and susceptible (R155) varieties. Table S4. (A) Annotations of the total of DEGs. (B) Change of the DEGs in GSE35843. (C) MapMan annotation of DEGs. (D) Rice Oryzabase annotation of the DEGs. Table S5. Total GO annotation of the DEGs from the roots of the resistant and susceptible variety at 7 DAI with the corrected P < 0.05 in the four groups. Table S6. DEGs of the simultaneous change at 7 DAI. Table S7. TO enrichment analysis of the DEGs. [file FEB4-9-1968-s001.xlsx]

## Sheet: S1
Primers used for quantitative real-time PCR
Gene	Forward(5´-3´)	Reverse(5´-3´)	Size(bp)
OsGLP8	TACTATGAATAAAGTCGGGTCT	GCCTGTTAGGGTTGGATG	206
BBTI-8	AGGTCGAGGCCGTGGAAA	TGGCTGGTTGTGACACTTGG	195
OsPR1#072	GGACTTCCTCGACGCCCACA	CCTCCATCCACAAGCCAACC	233
OsPR10a	CGCAAGTCATGTCCTAAAGTC	ATGCCATAGTAGCCATCCAC	201
OsPR2	ACTGGCATTGGTCCTTGGAG	ATGTCGCTTCTTGGGAAGTAGAT	165
OsRbohB	GGAGAAGCGGTTCAATCAG	TCAAAGAATGTCCGAAGACG	225
OsRbohC	GGGATAATGGCTGGGTTG	GGTGTTGCGGCATACTGG	156
OsRbohG	ACCATAACAATGTCAAAGCCCTAC	TTCGGATGTGAACACTGAGGTAG	148
OsRbohH	TCGATCCCGATCAATTAGGC	ATGAACTTCCAGGTGAAGAGGC	268
OsTHI6	GGTGGAAGCAAAGAGTTGT	TCTGGGTGAAGGGTATGG	162
OsWRKY45	GGCGGGAAGAGGAAAGC	CGATGTAGGTGACCCTGTAGC	262
OsWRKY76	GTGATCGCCCGCCTGTA	TCCCTGCTCCTCTTCTTGC	107
Actin	TCGCTGATTGGGATGGAA	GAATGTGCTGAGGGAGGC	246

## Sheet: S2
Overview of the obtained sequencing data and mapping of these sequences on to the rice genome
Sample_name	RN155	R155	RN51	R51
Total reads	70139834	70979402	61868906	61218732
Total mapped	47967149 (68.39%)	58561310 (82.5%)	47120998 (76.16%)	50837665 (83.04%)
Multiple mapped	983919 (1.4%)	989572 (1.39%)	1062871 (1.72%)	826793 (1.35%)
Uniquely mapped	46983230 (66.99%)	57571738 (81.11%)	46058127 (74.44%)	50010872 (81.69%)
Read-1	23754224 (33.87%)	29213366 (41.16%)	23329402 (37.71%)	25350701 (41.41%)
Read-2	23229006 (33.12%)	28358372 (39.95%)	22728725 (36.74%)	24660171 (40.28%)
Reads map to '+'	23494935 (33.5%)	28792233 (40.56%)	23024898 (37.22%)	25008557 (40.85%)
Reads map to '-'	23488295 (33.49%)	28779505 (40.55%)	23033229 (37.23%)	25002315 (40.84%)
Non-splice reads	31332045 (44.67%)	38441672 (54.16%)	30324617 (49.01%)	33532718 (54.78%)
Splice reads	15651185 (22.31%)	19130066 (26.95%)	15733510 (25.43%)	16478154 (26.92%)

## Sheet: S3
The novel genes in the roots of the resistance (R51) and susceptible (R155) variety
ID	Chr	Start	End	Exon_number
Novel00222	1	144908	145138	1	-
Novel00003	1	686018	686601	2	+
Novel00004	1	714794	717775	7	+
Novel00229	1	1009448	1009999	1	-
Novel00006	1	1138190	1138366	1	+
Novel00010	1	1932688	1933932	1	+
Novel00231	1	1932725	1933687	1	-
Novel00233	1	2308107	2309340	1	-
Novel00234	1	2458007	2458194	1	-
Novel00239	1	3403728	3403928	1	-
Novel00243	1	3856785	3857508	1	-
Novel00246	1	4071356	4071652	1	-
Novel00019	1	4295774	4296064	1	+
Novel00021	1	4967268	4967843	1	+
Novel00023	1	5223483	5225167	2	+
Novel00025	1	5493196	5493469	1	+
Novel00251	1	5741976	5742789	1	-
Novel00029	1	6214049	6214377	1	+
Novel00257	1	6606573	6607307	1	-
Novel00031	1	6606619	6607307	1	+
Novel00262	1	7230539	7231062	1	-
Novel00037	1	7230651	7231061	1	+
Novel00263	1	8289941	8290734	1	-
Novel00040	1	8411183	8411873	1	+
Novel00273	1	9464927	9467107	1	-
Novel00278	1	10324526	10326266	1	-
Novel00050	1	10324717	10326252	1	+
Novel00279	1	10501265	10502168	3	-
Novel00057	1	11018561	11020393	2	+
Novel00288	1	11609105	11610637	1	-
Novel00289	1	11852994	11853604	1	-
Novel00063	1	12091330	12091609	1	+
Novel00064	1	12136714	12137274	2	+
Novel00290	1	12136923	12137246	1	-
Novel00065	1	12150828	12151360	1	+
Novel00291	1	12150829	12151312	1	-
Novel00072	1	14483656	14484054	2	+
Novel00074	1	15402758	15403104	1	+
Novel00304	1	16131648	16132263	1	-
Novel00307	1	17694923	17695767	1	-
Novel00084	1	18684916	18685168	1	+
Novel00309	1	18684921	18685165	1	-
Novel00091	1	19376057	19378490	2	+
Novel00315	1	19377091	19378424	1	-
Novel00092	1	19578486	19579131	1	+
Novel00316	1	19687850	19689045	3	-
Novel00317	1	19919141	19919642	1	-
Novel00094	1	20335384	20336893	2	+
Novel00096	1	21055783	21056600	1	+
Novel00324	1	21314804	21315326	1	-
Novel00325	1	21668576	21669327	1	-
Novel00098	1	21888798	21889699	2	+
Novel00326	1	21888798	21889658	1	-
Novel00100	1	21983329	21984563	3	+
Novel00102	1	22480675	22483031	2	+
Novel00103	1	22905467	22906274	1	+
Novel00331	1	22905648	22906093	1	-
Novel00104	1	23508734	23509132	1	+
Novel00105	1	23653547	23653741	1	+
Novel00333	1	23653550	23653816	1	-
Novel00339	1	24867669	24867910	1	-
Novel00340	1	24868274	24868577	1	-
Novel00345	1	25345040	25345394	1	-
Novel00350	1	25547945	25548883	2	-
Novel00352	1	25575387	25576565	1	-
Novel00355	1	26424733	26426392	3	-
Novel00113	1	26424867	26425097	1	+
Novel00356	1	26591176	26591788	1	-
Novel00358	1	27120762	27121150	1	-
Novel00360	1	27323476	27323967	1	-
Novel00114	1	27327234	27327561	1	+
Novel00116	1	27488598	27489381	1	+
Novel00118	1	27544098	27545929	2	+
Novel00367	1	28153798	28154484	1	-
Novel00368	1	28185290	28186613	2	-
Novel00369	1	28563572	28564455	1	-
Novel00126	1	28563730	28564308	1	+
Novel00132	1	29284101	29284287	1	+
Novel00137	1	30002277	30003149	1	+
Novel00140	1	30548669	30559947	2	+
Novel00377	1	31089591	31091077	1	-
Novel00378	1	31365804	31366280	1	-
Novel00379	1	31366356	31366642	1	-
Novel00380	1	31383803	31384514	1	-
Novel00143	1	31383834	31384564	1	+
Novel00382	1	31413843	31414585	1	-
Novel00145	1	31413960	31415147	1	+
Novel00383	1	31494986	31495757	1	-
Novel00385	1	31672189	31676286	6	-
Novel00147	1	31672933	31675466	1	+
Novel00387	1	31908970	31911588	1	-
Novel00388	1	32063662	32063950	1	-
Novel00160	1	33506184	33545679	1	+
Novel00394	1	33506195	33507023	1	-
Novel00165	1	33537449	33539647	1	+
Novel00395	1	33544619	33545679	1	-
Novel00168	1	33552497	33552991	1	+
Novel00173	1	33764829	33765287	1	+
Novel00399	1	33777514	33778080	1	-
Novel00179	1	35938397	35938634	1	+
Novel00413	1	36110909	36111599	1	-
Novel00182	1	36110948	36111630	1	+
Novel00200	1	40331035	40331215	1	+
Novel00207	1	41110982	41111395	1	+
Novel00208	1	41115889	41117161	1	+
Novel00212	1	41830988	41831597	1	+
Novel00429	1	41831010	41831415	1	-
Novel00213	1	42294509	42295012	1	+
Novel00430	1	42294577	42295012	1	-
Novel00214	1	42355467	42356244	1	+
Novel01279	2	222051	223259	1	+
Novel01281	2	455434	456447	1	+
Novel01466	2	887697	888054	1	-
Novel01284	2	997802	998901	1	+
Novel01467	2	997813	998894	1	-
Novel01285	2	1030612	1031732	1	+
Novel01288	2	2072126	2072420	2	+
Novel01289	2	2143295	2144309	1	+
Novel01471	2	2255737	2256169	1	-
Novel01475	2	2523287	2523739	2	-
Novel01479	2	2649478	2655250	1	-
Novel01293	2	2941613	2942504	1	+
Novel01296	2	3369713	3369879	1	+
Novel01297	2	3369991	3370369	1	+
Novel01298	2	3371462	3372180	1	+
Novel01299	2	3374342	3374647	1	+
Novel01300	2	3377272	3377578	1	+
Novel01484	2	3549363	3550194	1	-
Novel01304	2	3576028	3577160	1	+
Novel01488	2	3731918	3732597	1	-
Novel01307	2	4421202	4421749	1	+
Novel01310	2	4807675	4808018	1	+
Novel01498	2	6406159	6415233	3	-
Novel01315	2	6413662	6413880	1	+
Novel01316	2	6486249	6487158	1	+
Novel01499	2	6486251	6487157	1	-
Novel01317	2	6544712	6545005	1	+
Novel01500	2	6544742	6545000	1	-
Novel01506	2	6818708	6819335	1	-
Novel01320	2	7325707	7326867	2	+
Novel01321	2	7446647	7452771	3	+
Novel01512	2	7615418	7616447	2	-
Novel01323	2	8248458	8249822	3	+
Novel01517	2	8411014	8411287	1	-
Novel01523	2	8722854	8724219	3	-
Novel01330	2	8808562	8809352	1	+
Novel01532	2	10343936	10347609	1	-
Novel01337	2	10782332	10785064	2	+
Novel01338	2	11444491	11445574	1	+
Novel01341	2	12409836	12410691	1	+
Novel01537	2	12409895	12410654	1	-
Novel01542	2	13227809	13228487	1	-
Novel01547	2	13969835	13970244	1	-
Novel01348	2	13969857	13970257	1	+
Novel01552	2	14966166	14967433	2	-
Novel01350	2	14966450	14969219	3	+
Novel01352	2	15543167	15543571	1	+
Novel01556	2	15986875	15988673	1	-
Novel01558	2	16492666	16493161	1	-
Novel01563	2	17461048	17462174	1	-
Novel01361	2	17461400	17462177	1	+
Novel01564	2	17467911	17468425	1	-
Novel01370	2	18431689	18432512	1	+
Novel01569	2	18431689	18432494	1	-
Novel01572	2	19339457	19341576	2	-
Novel01575	2	19531253	19538523	15	-
Novel01578	2	20305836	20306572	1	-
Novel01376	2	20411652	20412104	1	+
Novel01379	2	20573393	20574505	1	+
Novel01381	2	20820682	20822481	2	+
Novel01382	2	21062565	21063194	1	+
Novel01583	2	21490643	21501715	6	-
Novel01584	2	21646746	21648020	1	-
Novel01586	2	22302602	22303337	1	-
Novel01587	2	22304962	22305281	1	-
Novel01389	2	22304994	22305265	1	+
Novel01591	2	23917515	23918552	1	-
Novel01592	2	23918958	23919351	1	-
Novel01594	2	23921367	23921920	1	-
Novel01596	2	23927539	23928245	1	-
Novel01599	2	24114888	24116420	1	-
Novel01397	2	24117831	24120427	1	+
Novel01602	2	24416720	24417145	1	-
Novel01603	2	24426459	24427166	3	-
Novel01400	2	24576764	24577577	1	+
Novel01605	2	25107640	25108865	2	-
Novel01607	2	25326999	25327372	1	-
Novel01402	2	25373425	25374459	1	+
Novel01404	2	25516662	25517340	1	+
Novel01608	2	25534233	25534908	1	-
Novel01405	2	25536990	25537876	1	+
Novel01609	2	25537029	25537897	1	-
Novel01611	2	25998772	25998981	1	-
Novel01411	2	26774451	26775764	1	+
Novel01416	2	27398956	27399758	1	+
Novel01617	2	27430690	27431339	1	-
Novel01417	2	27557278	27557759	1	+
Novel01619	2	27733768	27734177	1	-
Novel01620	2	27734313	27734973	1	-
Novel01622	2	27998930	27999611	1	-
Novel01631	2	28973211	28973498	1	-
Novel01423	2	29063665	29064595	1	+
Novel01632	2	29063665	29064596	1	-
Novel01633	2	29239800	29240761	1	-
Novel01424	2	29257309	29258537	1	+
Novel01425	2	29570557	29571746	1	+
Novel01429	2	30236332	30238740	1	+
Novel01640	2	30348707	30350652	1	-
Novel01439	2	31456410	31457439	1	+
Novel01440	2	31791020	31791565	1	+
Novel01441	2	31939123	31939930	2	+
Novel01442	2	31978900	31981957	2	+
Novel01443	2	31982483	31983228	1	+
Novel01646	2	31982489	31983244	1	-
Novel01445	2	32448003	32448199	1	+
Novel01648	2	32448003	32448199	1	-
Novel01448	2	32458568	32460969	5	+
Novel01650	2	32458790	32459695	1	-
Novel01651	2	32628950	32629374	1	-
Novel01449	2	32628968	32629349	1	+
Novel01652	2	32635587	32636040	1	-
Novel01450	2	32635609	32636035	1	+
Novel01653	2	32641122	32641602	1	-
Novel01451	2	33190514	33190824	1	+
Novel01654	2	33190514	33190821	1	-
Novel01452	2	33210703	33214342	7	+
Novel01459	2	34529887	34531323	3	+
Novel01664	2	35215077	35216545	2	-
Novel01665	2	35614208	35614842	1	-
Novel01666	2	35618346	35619045	1	-
Novel01669	2	35777324	35778223	1	-
Novel01670	2	35934325	35935677	4	-
Novel01671	3	359960	360415	1	+
Novel01672	3	379796	381080	2	+
Novel01674	3	626622	629684	5	+
Novel01838	3	2042846	2043434	1	-
Novel01839	3	2481731	2482159	1	-
Novel01840	3	2510099	2510821	1	-
Novel01842	3	2615524	2619084	1	-
Novel01683	3	2615564	2618535	1	+
Novel01684	3	2624318	2626422	1	+
Novel01690	3	4371266	4371955	1	+
Novel01692	3	5149734	5149907	1	+
Novel01846	3	5424905	5425429	1	-
Novel01698	3	6924546	6925376	1	+
Novel01704	3	7785636	7788537	2	+
Novel01856	3	7799778	7800093	1	-
Novel01859	3	8490904	8491411	1	-
Novel01706	3	9226203	9227209	2	+
Novel01707	3	9417503	9418618	1	+
Novel01708	3	9471183	9471593	1	+
Novel01711	3	9502306	9502667	1	+
Novel01713	3	10567245	10567703	1	+
Novel01865	3	11148256	11148558	1	-
Novel01717	3	11824621	11826370	2	+
Novel01867	3	11831080	11834793	4	-
Novel01872	3	13047414	13048362	1	-
Novel01873	3	13052895	13053618	1	-
Novel01874	3	13707129	13709062	2	-
Novel01721	3	13707152	13708032	1	+
Novel01723	3	14019959	14021058	2	+
Novel01727	3	15065975	15073356	12	+
Novel01882	3	15666828	15667525	1	-
Novel01884	3	16013130	16014363	3	-
Novel01731	3	16279317	16280772	1	+
Novel01886	3	16279633	16281406	2	-
Novel01887	3	16321899	16322637	1	-
Novel01732	3	16322144	16322602	1	+
Novel01734	3	16790088	16790555	1	+
Novel01891	3	17421068	17421897	2	-
Novel01892	3	17621756	17622333	2	-
Novel01736	3	17622031	17622334	1	+
Novel01737	3	18035118	18035479	1	+
Novel01740	3	20250535	20251903	1	+
Novel01744	3	20642212	20642482	1	+
Novel01745	3	20643085	20644445	1	+
Novel01895	3	20643284	20644406	1	-
Novel01896	3	20674167	20674723	2	-
Novel01898	3	21185963	21186547	1	-
Novel01748	3	21462550	21462693	1	+
Novel01902	3	22107422	22107826	1	-
Novel01752	3	22107443	22107784	1	+
Novel01906	3	22690741	22691321	1	-
Novel01757	3	22690959	22691319	1	+
Novel01907	3	22691700	22691911	1	-
Novel01911	3	23030854	23032172	1	-
Novel01761	3	23030858	23031294	1	+
Novel01762	3	23031484	23032165	1	+
Novel01912	3	23032585	23032755	1	-
Novel01916	3	23649603	23650808	2	-
Novel01922	3	24311309	24311741	1	-
Novel01926	3	25673029	25673219	1	-
Novel01773	3	25673030	25673217	1	+
Novel01774	3	25680605	25680874	1	+
Novel01777	3	25969255	25971165	2	+
Novel01931	3	27191172	27193858	3	-
Novel01935	3	28071695	28071948	1	-
Novel01937	3	28608401	28609183	1	-
Novel01790	3	28931952	28932144	1	+
Novel01791	3	28932512	28934659	4	+
Novel01792	3	28935252	28936356	4	+
Novel01939	3	28936726	28936902	1	-
Novel01942	3	29087706	29088259	1	-
Novel01799	3	29382365	29382662	1	+
Novel01944	3	29382399	29382713	1	-
Novel01946	3	29568457	29568922	1	-
Novel01947	3	29569003	29570533	1	-
Novel01948	3	29574063	29575001	1	-
Novel01950	3	29753803	29754169	1	-
Novel01959	3	30458845	30459043	1	-
Novel01804	3	30458852	30459031	1	+
Novel01809	3	30952787	30954444	1	+
Novel01811	3	31321827	31322977	1	+
Novel01964	3	32057068	32057497	1	-
Novel01815	3	32266583	32267096	1	+
Novel01968	3	32428580	32428886	1	-
Novel01816	3	32983552	32984057	1	+
Novel01817	3	33130140	33132004	1	+
Novel01820	3	33605278	33605451	1	+
Novel01975	3	34130341	34131537	2	-
Novel01824	3	34130799	34143016	2	+
Novel01981	3	35060282	35060832	1	-
Novel01982	3	35097008	35098756	2	-
Novel01826	3	35097616	35098674	1	+
Novel01984	3	35342720	35344120	3	-
Novel01993	3	36302920	36304522	1	-
Novel01997	4	839904	840784	1	+
Novel01999	4	2046797	2048256	2	+
Novel02161	4	2047611	2048255	1	-
Novel02001	4	2061538	2062279	2	+
Novel02002	4	2287635	2288184	1	+
Novel02163	4	2287713	2288184	1	-
Novel02007	4	4756214	4756822	1	+
Novel02010	4	5988318	5988568	1	+
Novel02011	4	5989083	5989399	1	+
Novel02174	4	6004263	6004610	1	-
Novel02014	4	6267333	6267685	1	+
Novel02177	4	6267333	6267688	1	-
Novel02016	4	6584927	6585273	1	+
Novel02017	4	6942812	6943906	1	+
Novel02180	4	6952703	6953039	1	-
Novel02021	4	7079825	7080269	1	+
Novel02024	4	7134443	7135045	1	+
Novel02025	4	7135861	7136285	1	+
Novel02026	4	7141116	7141464	1	+
Novel02183	4	7358808	7359184	1	-
Novel02034	4	8712860	8715812	2	+
Novel02037	4	9184245	9185596	1	+
Novel02038	4	9289277	9289802	1	+
Novel02039	4	9290194	9290519	1	+
Novel02041	4	10252456	10252816	1	+
Novel02190	4	10252546	10252815	1	-
Novel02042	4	10255454	10255698	1	+
Novel02044	4	10660454	10660846	1	+
Novel02045	4	11204000	11204401	1	+
Novel02052	4	13593220	13594142	1	+
Novel02200	4	13593487	13594115	1	-
Novel02054	4	14159557	14160944	1	+
Novel02202	4	14159615	14160958	1	-
Novel02063	4	16535746	16535921	1	+
Novel02065	4	16841261	16842733	1	+
Novel02067	4	17087498	17092538	5	+
Novel02074	4	18497300	18497680	1	+
Novel02075	4	18534135	18534695	1	+
Novel02224	4	18735712	18736085	1	-
Novel02076	4	18735736	18736075	1	+
Novel02078	4	19042676	19042940	1	+
Novel02230	4	20510207	20511646	1	-
Novel02085	4	20737399	20737908	1	+
Novel02232	4	20737399	20737812	1	-
Novel02233	4	20855890	20857488	1	-
Novel02088	4	21020837	21021665	1	+
Novel02238	4	22012460	22013425	1	-
Novel02096	4	22547083	22547277	1	+
Novel02242	4	22547088	22547260	1	-
Novel02244	4	22983736	22984656	1	-
Novel02100	4	23298104	23298947	1	+
Novel02252	4	23612439	23613493	1	-
Novel02105	4	23797993	23798531	1	+
Novel02254	4	23798016	23798531	1	-
Novel02255	4	23812915	23813415	1	-
Novel02257	4	23888174	23889280	1	-
Novel02258	4	23980556	23980825	1	-
Novel02263	4	25020753	25021629	3	-
Novel02114	4	25025132	25026579	1	+
Novel02269	4	26921649	26922086	1	-
Novel02274	4	27171026	27172022	1	-
Novel02121	4	27348773	27350893	4	+
Novel02123	4	27705063	27705643	1	+
Novel02125	4	28351307	28352351	1	+
Novel02280	4	28351310	28352072	1	-
Novel02282	4	29676844	29678787	3	-
Novel02283	4	29679080	29680553	1	-
Novel02129	4	29680007	29680368	1	+
Novel02284	4	29818609	29820186	1	-
Novel02132	4	30456598	30456911	1	+
Novel02134	4	30808881	30811048	3	+
Novel02135	4	31081230	31083424	3	+
Novel02292	4	31081655	31082688	1	-
Novel02136	4	31203499	31203704	1	+
Novel02300	4	32927692	32927882	1	-
Novel02301	4	32942826	32943636	2	-
Novel02143	4	33137816	33138165	1	+
Novel02144	4	33349520	33350372	1	+
Novel02149	4	34252309	34252912	1	+
Novel02153	4	34625099	34626131	1	+
Novel02310	4	34848614	34848871	1	-
Novel02313	4	35263452	35263674	1	-
Novel02314	4	35263851	35264818	1	-
Novel02317	5	30363	31214	1	+
Novel02318	5	31308	32455	1	+
Novel02448	5	501604	502653	2	-
Novel02449	5	502732	504141	2	-
Novel02453	5	964921	965617	1	-
Novel02454	5	1080549	1082451	1	-
Novel02456	5	1454073	1454638	1	-
Novel02457	5	1466198	1466734	1	-
Novel02325	5	1508716	1509271	1	+
Novel02328	5	2744227	2744908	2	+
Novel02463	5	2757416	2757893	1	-
Novel02329	5	2803733	2804007	1	+
Novel02465	5	3097886	3098186	1	-
Novel02467	5	3625361	3626146	1	-
Novel02335	5	3625363	3626143	1	+
Novel02471	5	4801766	4803272	1	-
Novel02476	5	5280893	5284397	1	-
Novel02342	5	5362534	5363102	1	+
Novel02347	5	8043898	8044279	1	+
Novel02349	5	8058975	8064494	1	+
Novel02482	5	8060125	8064481	1	-
Novel02483	5	8190701	8191331	2	-
Novel02353	5	8579728	8580390	1	+
Novel02357	5	10954287	10955318	1	+
Novel02496	5	13554176	13555292	1	-
Novel02366	5	13665594	13667319	2	+
Novel02367	5	13976637	13977056	1	+
Novel02368	5	13977174	13978070	1	+
Novel02497	5	14081672	14082450	2	-
Novel02500	5	14520542	14523626	1	-
Novel02502	5	14883587	14883966	1	-
Novel02504	5	15001410	15001659	1	-
Novel02377	5	16443169	16443834	1	+
Novel02378	5	16659819	16660090	1	+
Novel02509	5	16659820	16660068	1	-
Novel02512	5	17576300	17576731	1	-
Novel02520	5	18293375	18294479	3	-
Novel02522	5	18829220	18829410	1	-
Novel02524	5	19093545	19095742	1	-
Novel02527	5	19710020	19710514	1	-
Novel02388	5	19710035	19710514	1	+
Novel02530	5	20040908	20041192	1	-
Novel02535	5	20716562	20718073	1	-
Novel02393	5	20718187	20719021	1	+
Novel02397	5	20893882	20894090	1	+
Novel02400	5	22785335	22785558	1	+
Novel02542	5	23100687	23101692	1	-
Novel02546	5	23628643	23629966	2	-
Novel02548	5	24227691	24227958	1	-
Novel02407	5	24428898	24430084	1	+
Novel02409	5	24674850	24675050	1	+
Novel02418	5	26174622	26175087	1	+
Novel02560	5	27087654	27088420	1	-
Novel02426	5	27087659	27089048	2	+
Novel02431	5	27388040	27388591	1	+
Novel02430	5	27391616	27392002	1	+
Novel02437	5	28545432	28546264	1	+
Novel02442	5	29092468	29093370	1	+
Novel02571	6	1371086	1371760	1	+
Novel02718	6	2749846	2749979	1	-
Novel02574	6	3239893	3240459	1	+
Novel02723	6	3672601	3673363	1	-
Novel02724	6	3791492	3792661	1	-
Novel02727	6	4918665	4919305	1	-
Novel02579	6	4918723	4919293	1	+
Novel02739	6	6220921	6222051	1	-
Novel02743	6	6920235	6922713	4	-
Novel02746	6	7729967	7730726	1	-
Novel02596	6	7729996	7730559	1	+
Novel02600	6	8051972	8057394	15	+
Novel02601	6	8057511	8058112	1	+
Novel02751	6	8057554	8058108	1	-
Novel02602	6	8058184	8059154	2	+
Novel02752	6	8058185	8058652	1	-
Novel02603	6	8059259	8060091	2	+
Novel02753	6	8059262	8059880	1	-
Novel02604	6	8060201	8060329	1	+
Novel02605	6	8060454	8060690	1	+
Novel02754	6	8060454	8060690	1	-
Novel02606	6	8061230	8062393	3	+
Novel02755	6	8061708	8062393	1	-
Novel02607	6	8942063	8942283	1	+
Novel02759	6	9819442	9819602	1	-
Novel02616	6	10406190	10407482	1	+
Novel02767	6	10406447	10406899	1	-
Novel02617	6	10419962	10420386	1	+
Novel02618	6	10454351	10454578	1	+
Novel02619	6	10455610	10455803	1	+
Novel02623	6	12372321	12382283	2	+
Novel02775	6	13018308	13018674	1	-
Novel02626	6	13018311	13018529	1	+
Novel02776	6	13276982	13278447	3	-
Novel02629	6	13378097	13378276	1	+
Novel02782	6	13946801	13947261	1	-
Novel02787	6	15575818	15576615	1	-
Novel02646	6	15592116	15594057	1	+
Novel02647	6	15600248	15600760	1	+
Novel02788	6	16063012	16063358	1	-
Novel02790	6	16225342	16226272	1	-
Novel02649	6	16309143	16309546	1	+
Novel02795	6	16461001	16461563	1	-
Novel02797	6	16700113	16700427	1	-
Novel02653	6	19172251	19173056	1	+
Novel02654	6	19281431	19283391	2	+
Novel02810	6	20977580	20982402	3	-
Novel02663	6	21160843	21161365	1	+
Novel02812	6	21234364	21235290	2	-
Novel02668	6	22381855	22382070	1	+
Novel02826	6	24300684	24301622	1	-
Novel02829	6	24898744	24900663	1	-
Novel02679	6	24948312	24949389	1	+
Novel02830	6	25046077	25046469	1	-
Novel02834	6	25563321	25563816	1	-
Novel02686	6	25572364	25572959	1	+
Novel02689	6	25890341	25891351	2	+
Novel02836	6	26220054	26220346	1	-
Novel02840	6	26672950	26673317	1	-
Novel02693	6	26705079	26705940	1	+
Novel02695	6	27256930	27257303	1	+
Novel02842	6	27346159	27346925	1	-
Novel02704	6	29207393	29208070	1	+
Novel02851	6	29345008	29345416	1	-
Novel02707	6	29848888	29849550	1	+
Novel02708	6	29903966	29904852	1	+
Novel02709	6	30157219	30158011	1	+
Novel02955	7	21677	22187	1	-
Novel02872	7	4097989	4098860	1	+
Novel02974	7	4922148	4923375	1	-
Novel02975	7	4982731	4983505	1	-
Novel02878	7	4989105	4990769	1	+
Novel02879	7	4992713	4993052	1	+
Novel02880	7	4993132	4993940	1	+
Novel02881	7	4994359	4995672	1	+
Novel02882	7	4995759	4996478	1	+
Novel02978	7	5822047	5822391	1	-
Novel02984	7	8891294	8891629	1	-
Novel02895	7	13430084	13430377	1	+
Novel02989	7	13430106	13430364	1	-
Novel02991	7	13506195	13506392	1	-
Novel02993	7	14804941	14805658	2	-
Novel02905	7	15752471	15753123	1	+
Novel02997	7	16039137	16039620	1	-
Novel02907	7	16149591	16149772	1	+
Novel03002	7	17016714	17017076	1	-
Novel02911	7	18474570	18475250	1	+
Novel03013	7	19193216	19196960	6	-
Novel02914	7	19195987	19196973	1	+
Novel02915	7	19476966	19479074	1	+
Novel03015	7	19989614	19995221	1	-
Novel02917	7	20322662	20324913	2	+
Novel03019	7	20674616	20674855	1	-
Novel02919	7	21343085	21343527	1	+
Novel02922	7	22027206	22027500	1	+
Novel03026	7	22677493	22677666	1	-
Novel02927	7	23013432	23014073	1	+
Novel03027	7	23014538	23045517	2	-
Novel02928	7	23014744	23015304	1	+
Novel02929	7	23046179	23046806	1	+
Novel02931	7	23994704	23995319	1	+
Novel03031	7	24795032	24796531	1	-
Novel03032	7	24796803	24797584	1	-
Novel02933	7	24798420	24800036	1	+
Novel02934	7	24806708	24807454	2	+
Novel03035	7	25227984	25228705	1	-
Novel03037	7	25263165	25263916	1	-
Novel02936	7	25263166	25263919	1	+
Novel03049	7	27579261	27579553	1	-
Novel03052	7	28238931	28239553	1	-
Novel03054	7	28522111	28523926	2	-
Novel02947	7	28522339	28524108	1	+
Novel03055	7	28713158	28714013	2	-
Novel03056	7	28740103	28741233	2	-
Novel02949	7	28740523	28741161	1	+
Novel03058	7	29260894	29261103	1	-
Novel02952	7	29349179	29349672	1	+
Novel03171	8	48446	50636	1	-
Novel03064	8	1848586	1851126	1	+
Novel03175	8	1850033	1851115	1	-
Novel03180	8	2005551	2005768	1	-
Novel03067	8	2468186	2468732	1	+
Novel03184	8	2892941	2893117	1	-
Novel03185	8	3028299	3031209	3	-
Novel03068	8	3117861	3118234	1	+
Novel03187	8	3240885	3241105	1	-
Novel03069	8	3832660	3833477	1	+
Novel03188	8	4094913	4095153	1	-
Novel03074	8	4286873	4287058	1	+
Novel03192	8	4509314	4509676	1	-
Novel03193	8	4543817	4544108	1	-
Novel03194	8	4544755	4545189	1	-
Novel03197	8	4747299	4747506	1	-
Novel03198	8	4821275	4821958	1	-
Novel03079	8	5559654	5560095	1	+
Novel03204	8	5699701	5700325	3	-
Novel03206	8	5990428	5990950	1	-
Novel03081	8	6205758	6205988	1	+
Novel03207	8	6341611	6341792	1	-
Novel03210	8	7688521	7688901	1	-
Novel03217	8	8898395	8898803	1	-
Novel03092	8	8898411	8898800	1	+
Novel03220	8	8962828	8963779	2	-
Novel03221	8	9500552	9502226	2	-
Novel03097	8	9501778	9502529	1	+
Novel03224	8	9908636	9909151	1	-
Novel03103	8	11845058	11845697	1	+
Novel03231	8	12130175	12131048	1	-
Novel03105	8	12365580	12366235	2	+
Novel03232	8	12365582	12366246	2	-
Novel03235	8	12835805	12836158	1	-
Novel03117	8	15723015	15734399	4	+
Novel03121	8	17510193	17510619	1	+
Novel03122	8	18264112	18264794	1	+
Novel03123	8	18785788	18786225	1	+
Novel03259	8	20617386	20618575	4	-
Novel03127	8	20645451	20645970	1	+
Novel03260	8	20645459	20645970	1	-
Novel03129	8	21021529	21025469	5	+
Novel03130	8	21092569	21093040	1	+
Novel03263	8	21409399	21410088	1	-
Novel03264	8	21526303	21528252	1	-
Novel03135	8	21897663	21898118	1	+
Novel03136	8	21919373	21919885	1	+
Novel03268	8	21971514	21973213	1	-
Novel03137	8	22116398	22117044	1	+
Novel03270	8	22293751	22296248	2	-
Novel03140	8	22652025	22652512	1	+
Novel03273	8	22652229	22652511	1	-
Novel03274	8	22982901	22983131	1	-
Novel03277	8	23963632	23964777	1	-
Novel03146	8	23963650	23964814	1	+
Novel03279	8	24104597	24104881	1	-
Novel03151	8	24986095	24986744	1	+
Novel03295	8	26118387	26119614	2	-
Novel03165	8	27180180	27180822	1	+
Novel03300	8	27489963	27490314	1	-
Novel03304	8	28369746	28370263	1	-
Novel03408	9	619592	620066	1	-
Novel03411	9	716691	718023	1	-
Novel03415	9	1239568	1241516	1	-
Novel03308	9	1240652	1241431	1	+
Novel03310	9	1254042	1254318	1	+
Novel03311	9	2054103	2054343	1	+
Novel03312	9	2136403	2136964	1	+
Novel03420	9	2136417	2137019	2	-
Novel03424	9	2906324	2907423	1	-
Novel03427	9	3335722	3336498	3	-
Novel03428	9	3338070	3338752	1	-
Novel03321	9	4049785	4052354	4	+
Novel03434	9	4334557	4334826	1	-
Novel03323	9	4341009	4342207	1	+
Novel03324	9	4420971	4422247	1	+
Novel03437	9	4496105	4498189	2	-
Novel03328	9	4694254	4695043	1	+
Novel03329	9	4695122	4696188	1	+
Novel03335	9	6208866	6209455	1	+
Novel03446	9	7874900	7875459	1	-
Novel03447	9	8066401	8067346	1	-
Novel03338	9	8066550	8067345	1	+
Novel03448	9	8109466	8109888	1	-
Novel03339	9	8109524	8109863	1	+
Novel03455	9	8689237	8689563	1	-
Novel03345	9	9264231	9267828	1	+
Novel03456	9	9264231	9267806	1	-
Novel03346	9	9267960	9268739	1	+
Novel03457	9	9267971	9268733	1	-
Novel03347	9	9268842	9269171	1	+
Novel03458	9	9268855	9269172	1	-
Novel03459	9	9356038	9357391	1	-
Novel03348	9	9356102	9357391	1	+
Novel03465	9	10977494	10981275	9	-
Novel03467	9	11421431	11422465	3	-
Novel03357	9	12352979	12353223	1	+
Novel03471	9	12726636	12726896	1	-
Novel03473	9	12839937	12840904	1	-
Novel03360	9	12842533	12843432	1	+
Novel03476	9	13135113	13135935	1	-
Novel03480	9	13482690	13484375	1	-
Novel03364	9	13484365	13485289	1	+
Novel03485	9	13592955	13593305	1	-
Novel03365	9	13592957	13593306	1	+
Novel03366	9	13868531	13868992	2	+
Novel03368	9	14554633	14555253	1	+
Novel03372	9	15316198	15319801	3	+
Novel03489	9	15319990	15320482	1	-
Novel03491	9	15874386	15874831	1	-
Novel03374	9	15874403	15874831	1	+
Novel03492	9	16085217	16085445	1	-
Novel03497	9	17029774	17030426	3	-
Novel03381	9	17474269	17475411	1	+
Novel03506	9	18586203	18587364	1	-
Novel03508	9	19042309	19044761	1	-
Novel03389	9	19404076	19405444	1	+
Novel03513	9	19954762	19955099	1	-
Novel03396	9	20092651	20093365	1	+
Novel03514	9	20106949	20107240	1	-
Novel03397	9	20432511	20432759	1	+
Novel03400	9	21060552	21060870	1	+
Novel03517	9	21558191	21559137	1	-
Novel03403	9	21667581	21668614	1	+
Novel03518	9	21667715	21668060	1	-
Novel03519	9	21710627	21711432	1	-
Novel03520	9	21927291	21928058	1	-
Novel03405	9	21927374	21928340	1	+
Novel00565	10	226803	227250	1	-
Novel00437	10	770073	770591	1	+
Novel00568	10	991995	992304	1	-
Novel00573	10	1541070	1541657	2	-
Novel00574	10	1613963	1614668	1	-
Novel00444	10	1614001	1614659	1	+
Novel00449	10	2756629	2757215	1	+
Novel00580	10	2757287	2757542	1	-
Novel00450	10	2757288	2757537	1	+
Novel00451	10	3410147	3410533	1	+
Novel00455	10	3825172	3826515	1	+
Novel00583	10	3825241	3826545	3	-
Novel00586	10	3928918	3929629	1	-
Novel00464	10	6927365	6928756	1	+
Novel00465	10	6929415	6929831	1	+
Novel00466	10	6929935	6930296	1	+
Novel00467	10	6939152	6939739	1	+
Novel00596	10	7263286	7264367	1	-
Novel00468	10	7263319	7264316	1	+
Novel00470	10	8831573	8834546	7	+
Novel00599	10	8831606	8832174	1	-
Novel00600	10	8867100	8867951	1	-
Novel00472	10	8871376	8871731	1	+
Novel00607	10	10166476	10166978	1	-
Novel00614	10	11325027	11326139	1	-
Novel00479	10	11579413	11580767	1	+
Novel00480	10	11592756	11595404	2	+
Novel00615	10	11593642	11594526	1	-
Novel00616	10	11811908	11817574	7	-
Novel00483	10	12299880	12300595	1	+
Novel00485	10	12765926	12767793	2	+
Novel00620	10	12799028	12803911	3	-
Novel00487	10	13303727	13303971	1	+
Novel00622	10	13383799	13385575	3	-
Novel00491	10	14148817	14155464	9	+
Novel00492	10	14150920	14151422	1	+
Novel00493	10	14151744	14152149	1	+
Novel00494	10	14152637	14152956	2	+
Novel00496	10	14157247	14157507	2	+
Novel00625	10	14307608	14308006	1	-
Novel00498	10	14454646	14455411	1	+
Novel00627	10	14454690	14455399	1	-
Novel00500	10	14645418	14645920	1	+
Novel00628	10	14722605	14723188	1	-
Novel00629	10	14853869	14854252	1	-
Novel00631	10	14874120	14874342	1	-
Novel00505	10	14874122	14874323	1	+
Novel00636	10	16265423	16265854	1	-
Novel00509	10	16266054	16266544	1	+
Novel00638	10	16280836	16289064	3	-
Novel00639	10	16491458	16491990	1	-
Novel00510	10	16491461	16491989	1	+
Novel00646	10	16584173	16584767	1	-
Novel00653	10	16635159	16635329	1	-
Novel00657	10	17011420	17012084	1	-
Novel00526	10	17022567	17023154	1	+
Novel00661	10	17582629	17583816	2	-
Novel00662	10	17820695	17821979	2	-
Novel00666	10	18530555	18530951	1	-
Novel00532	10	18586120	18588113	2	+
Novel00667	10	18596252	18597178	1	-
Novel00668	10	18613206	18620553	14	-
Novel00533	10	19038193	19038569	1	+
Novel00534	10	19040458	19040733	1	+
Novel00671	10	19040463	19040773	1	-
Novel00673	10	19207142	19207526	1	-
Novel00544	10	20605096	20605280	1	+
Novel00547	10	20984855	20985203	1	+
Novel00684	10	21181436	21181860	1	-
Novel00551	10	21367488	21367901	1	+
Novel00690	10	21613937	21614339	1	-
Novel00559	10	22009414	22009895	1	+
Novel00693	10	22056952	22057405	1	-
Novel00694	10	22057461	22057887	1	-
Novel00695	10	22087159	22088337	1	-
Novel00561	10	22493670	22496465	6	+
Novel00702	10	22954395	22955246	1	-
Novel00704	11	36527	37011	1	+
Novel00717	11	957205	958991	1	+
Novel00857	11	1832364	1833442	1	-
Novel00725	11	2266630	2267794	1	+
Novel00726	11	2268528	2269629	1	+
Novel00728	11	2965016	2965854	1	+
Novel00729	11	3051457	3051755	1	+
Novel00861	11	3051463	3051755	1	-
Novel00738	11	4511484	4512205	1	+
Novel00741	11	5033794	5034616	2	+
Novel00876	11	5034444	5034643	1	-
Novel00882	11	6596331	6596562	1	-
Novel00747	11	6662955	6663884	2	+
Novel00752	11	7415553	7415852	1	+
Novel00754	11	7806383	7806789	1	+
Novel00757	11	8612476	8612775	1	+
Novel00887	11	8612538	8612778	1	-
Novel00893	11	11004654	11005652	1	-
Novel00901	11	12076831	12077610	1	-
Novel00902	11	12143133	12148569	8	-
Novel00908	11	13760500	13761113	1	-
Novel00769	11	14523135	14523853	1	+
Novel00770	11	14553224	14553442	1	+
Novel00775	11	15784009	15785450	1	+
Novel00915	11	15878093	15878788	1	-
Novel00777	11	15878944	15880464	4	+
Novel00916	11	16217524	16218874	1	-
Novel00778	11	16285027	16286791	1	+
Novel00922	11	16458015	16459523	1	-
Novel00923	11	16459580	16460110	1	-
Novel00927	11	17592350	17593344	2	-
Novel00783	11	17820447	17820671	1	+
Novel00929	11	17844054	17844299	1	-
Novel00930	11	17844626	17844981	1	-
Novel00933	11	18234050	18234661	1	-
Novel00935	11	18268021	18268663	1	-
Novel00787	11	18838727	18838917	1	+
Novel00941	11	18838732	18838917	1	-
Novel00944	11	19317502	19318045	1	-
Novel00789	11	19317505	19319242	4	+
Novel00791	11	19480076	19481040	1	+
Novel00945	11	19517890	19518340	1	-
Novel00950	11	20491005	20492285	3	-
Novel00951	11	20516264	20517431	2	-
Novel00953	11	20604305	20605412	1	-
Novel00796	11	20604901	20605393	1	+
Novel00954	11	20639209	20640101	1	-
Novel00806	11	22510389	22511266	1	+
Novel00958	11	22978140	22978834	2	-
Novel00808	11	22978169	22978637	1	+
Novel00970	11	24261766	24261958	1	-
Novel00971	11	24393537	24394513	1	-
Novel00819	11	24669239	24669773	2	+
Novel00820	11	24669845	24670273	2	+
Novel00821	11	24723170	24723577	1	+
Novel00823	11	24970902	24972128	2	+
Novel00976	11	25059254	25059924	1	-
Novel00825	11	25557396	25558876	1	+
Novel00826	11	25764757	25766274	2	+
Novel00982	11	26979918	26980581	1	-
Novel00983	11	26980915	26983061	2	-
Novel00984	11	27233067	27233399	1	-
Novel00985	11	27309128	27309429	1	-
Novel00838	11	27314705	27315183	1	+
Novel00839	11	27324535	27324929	1	+
Novel00840	11	27355855	27359201	1	+
Novel00992	11	27998593	27999359	1	-
Novel00993	11	28003519	28005130	1	-
Novel00994	11	28054208	28055867	3	-
Novel00997	11	28659825	28660637	2	-
Novel00998	11	28697079	28697503	2	-
Novel01139	12	1000	2017	1	-
Novel01000	12	1473	1996	1	+
Novel01002	12	161586	162202	2	+
Novel01141	12	170289	172491	2	-
Novel01011	12	952819	954399	1	+
Novel01148	12	1526695	1527367	1	-
Novel01149	12	1527996	1528463	1	-
Novel01153	12	1767957	1768440	1	-
Novel01154	12	1768577	1770690	1	-
Novel01020	12	2261370	2262124	1	+
Novel01025	12	3588178	3588646	2	+
Novel01161	12	3588181	3588392	1	-
Novel01164	12	4042793	4042922	1	-
Novel01033	12	5621221	5621677	1	+
Novel01034	12	5831201	5832769	2	+
Novel01038	12	6395621	6396155	1	+
Novel01176	12	6395829	6396161	1	-
Novel01179	12	6821049	6825196	4	-
Novel01180	12	6987697	6988432	1	-
Novel01045	12	6989419	6990072	1	+
Novel01182	12	7281044	7283418	4	-
Novel01186	12	8532990	8533288	1	-
Novel01189	12	8542720	8543294	1	-
Novel01198	12	10132255	10133104	1	-
Novel01053	12	10132259	10135120	3	+
Novel01054	12	10133961	10134674	1	+
Novel01199	12	10239580	10241708	4	-
Novel01202	12	10898738	10899218	1	-
Novel01204	12	11020913	11021509	1	-
Novel01056	12	11272757	11272982	1	+
Novel01206	12	11272757	11272981	1	-
Novel01207	12	12191644	12191881	1	-
Novel01060	12	13051681	13051854	1	+
Novel01210	12	13051685	13051852	1	-
Novel01213	12	14019401	14019816	1	-
Novel01216	12	14980588	14981193	1	-
Novel01217	12	14981279	14981890	1	-
Novel01218	12	14982199	14983125	1	-
Novel01064	12	15105453	15105769	1	+
Novel01066	12	15495556	15495896	1	+
Novel01068	12	15823349	15824044	1	+
Novel01069	12	15828431	15829009	1	+
Novel01070	12	15869255	15870707	1	+
Novel01073	12	16371966	16372897	3	+
Novel01074	12	16372978	16373808	3	+
Novel01075	12	16375443	16380770	5	+
Novel01225	12	16376317	16378080	1	-
Novel01076	12	16378871	16379555	1	+
Novel01078	12	16596939	16597256	1	+
Novel01081	12	18329430	18330191	1	+
Novel01082	12	18921853	18923197	1	+
Novel01083	12	18923536	18924172	1	+
Novel01092	12	20465189	20465359	1	+
Novel01239	12	20465194	20465357	1	-
Novel01245	12	20519368	20521645	1	-
Novel01251	12	20627169	20629415	1	-
Novel01100	12	20628008	20630026	1	+
Novel01256	12	20813615	20814009	2	-
Novel01109	12	21573339	21574112	1	+
Novel01261	12	21573395	21574114	1	-
Novel01262	12	21756324	21756810	1	-
Novel01264	12	22360308	22360757	1	-
Novel01115	12	23142076	23142825	2	+
Novel01267	12	23142077	23142606	1	-
Novel01119	12	23327399	23328119	1	+
Novel01121	12	23403430	23403991	1	+
Novel01271	12	24624680	24626344	5	-
Novel01131	12	26558936	26560029	1	+
Novel01276	12	26706686	26709362	2	-
Novel01134	12	27039398	27039710	1	+
Novel01135	12	27039886	27040071	1	+
Novel01137	12	27142145	27142339	1	+
Novel01138	12	27289195	27289580	1	+
Novel01278	12	27471977	27472314	1	-
Novel03521	AC155918	293	861	1	+
Novel03522	AC156495	65592	87437	7	-
Novel03525	AC160949	1	5463	8	-
Novel03526	AC160949	32354	35606	2	-
Novel03527	AC160949	101561	102821	1	-
Novel03523	AC160949	101562	122711	4	+
Novel03524	AC160949	107017	107359	1	+
Novel03529	AC174930	2821	7128	7	-
Novel03528	AC174930	3446	4622	1	+
Novel03531	AP008246	131501	132133	1	-
Novel03530	AP008246	141921	142101	1	+
Novel03532	AP008246	141921	142056	1	-
Novel03536	AP008247	44506	47470	6	-
Novel03533	AP008247	74909	76237	1	+
Novel03534	AP008247	77207	78628	2	+
Novel03535	AP008247	97697	98072	1	+
Novel03537	AP008247	156862	157052	1	-
Novel03538	Syng_TIGR_004	614	3575	3	+
Novel03539	Syng_TIGR_010	1	422	1	+
Novel03541	Syng_TIGR_010	2	536	1	-
Novel03540	Syng_TIGR_010	2129	3327	1	+
Novel03542	Syng_TIGR_012	216	465	1	-
Novel03545	Syng_TIGR_014	2649	3969	1	-
Novel03543	Syng_TIGR_014	2716	3890	1	+
Novel03546	Syng_TIGR_014	13018	14061	1	-
Novel03544	Syng_TIGR_014	13022	15228	3	+
Novel03547	Syng_TIGR_019	2293	5231	4	+
Novel03549	Syng_TIGR_023	10308	19174	8	-
Novel03548	Syng_TIGR_023	10363	11940	1	+
Novel03551	Syng_TIGR_028	12069	26940	19	-
Novel03550	Syng_TIGR_028	25504	31006	11	+
Novel03552	Syng_TIGR_045	757	3009	1	+
Novel03553	Syng_TIGR_045	865	2971	1	-
Novel03554	Syng_TIGR_045	4238	6381	2	-

## Sheet: S4
A. Annotations of Total of differentially expressed genes						B. The change of DEGs in GSE35843					C. Mapman annotation of DEGs				D. Rice Oryzabase annotation
IDENTIFIER	R51vsR155	RN51vsRN155	RN51vsR51	RN155vsR155		Meloidogyne graminicola' vs 'mock' in 'root tip' at '3 day' .foldChange	'Meloidogyne graminicola' vs 'mock' in 'root tip' at '3 day'.pValue	'Meloidogyne graminicola' vs 'mock' in 'root tip' at '7 day' .foldChange	'Meloidogyne graminicola' vs 'mock' in 'root tip' at '7 day'.pValue		Bincode	Name	Description		Gene name	Gene symbol synonym(s)	Trait Ontology
Os01g0501800	NA	NA	-6.5292	-4.7599		NA	NA	3.7	0.0174555		1.1.1.2	PS.lightreaction.photosystem II.PSII polypeptide subunits	(loc_os01g31690.1 : 587.0) no description available & (q40459|psbo_tobac : 515.0) Oxygen-evolving enhancer protein 1, chloroplast precursor (OEE1) (33 kDa subunit of oxygen evolving system of photosystem II) (OEC 33 kDa subunit) (33 kDa thylakoid membrane protein) - Nicotiana tabacum (Common tobacco) & (at3g50820 : 484.0) Encodes a protein which is an extrinsic subunit of photosystem II and which…		PsbO	PsbO, psbO
Os10g0461100	-1.5239	NA	NA	-2.0301		NA	NA	NA	NA		1.1.1.2	PS.lightreaction.photosystem II.PSII polypeptide subunits	(loc_os10g32400.1 : 216.0) no description available & (at3g55330 : 144.0) PsbP-like protein 1 (PPL1); FUNCTIONS IN: calcium ion binding; INVOLVED IN: photosynthesis; LOCATED IN: in 6 components; EXPRESSED IN: 24 plant structures; EXPRESSED DURING: 14 growth stages; CONTAINS InterPro DOMAIN/s: Photosystem II oxygen evolving complex protein PsbP (InterPro:IPR002683), Mog1/PsbP/DUF1795, alpha/beta/a…
Os03g0835900	NA	NA	NA	1.1189		0.4	0.848679	-0.7	0.591507		1.1.5.2	PS.lightreaction.other electron carrier (ox/red).ferredoxin	(loc_os03g61960.1 : 279.0) no description available & (p27788|fer3_maize : 234.0) Ferredoxin-3, chloroplast precursor (Ferredoxin III) (Fd III) - Zea mays (Maize) & (at2g27510 : 163.0) ferredoxin 3 (FD3); FUNCTIONS IN: electron carrier activity, iron-sulfur cluster binding, 2 iron, 2 sulfur cluster binding; INVOLVED IN: electron transport chain; LOCATED IN: chloroplast; EXPRESSED IN: 22 plant str…
Os08g0459300	NA	2.6415	NA	NA		NA	NA	NA	NA		1.1.5.2	PS.lightreaction.other electron carrier (ox/red).ferredoxin	(loc_os08g35710.1 : 381.0) no description available & (at1g02180 : 134.0) ferredoxin-related; FUNCTIONS IN: molecular_function unknown; INVOLVED IN: biological_process unknown; LOCATED IN: endomembrane system; EXPRESSED IN: 23 plant structures; EXPRESSED DURING: 15 growth stages; Has 54 Blast hits to 54 proteins in 11 species: Archae - 0; Bacteria - 0; Metazoa - 0; Fungi - 0; Plants - 54; Viruses…
Os08g0502700	NA	NA	-1.8229	-1.0533		NA	NA	NA	NA		1.2.3	PS.photorespiration.aminotransferases peroxisomal	(loc_os08g39300.1 : 774.0) no description available & (at2g13360 : 667.0) Encodes a peroxisomal photorespiratory enzyme that catalyzes transamination reactions with multiple substrates. It is involved in photorespiration.; alanine:glyoxylate aminotransferase (AGT); FUNCTIONS IN: serine-pyruvate transaminase activity, serine-glyoxylate transaminase activity, alanine-glyoxylate transaminase activit…
Os01g0682500	-1.1824	NA	NA	NA		-0.3	0.91753	0.9	0.543004		1.2.7	PS.photorespiration.glycerate kinase	(loc_os01g48990.1 : 723.0) no description available & (at1g80380 : 494.0) encodes a glycerate kinase which catalyzes the last step of photorespiration C2 cycle.; P-loop containing nucleoside triphosphate hydrolases superfamily protein; FUNCTIONS IN: glycerate kinase activity; INVOLVED IN: photorespiration; LOCATED IN: chloroplast; EXPRESSED IN: 22 plant structures; EXPRESSED DURING: 13 growth sta…
Os12g0291400	NA	NA	-7.4097	NA		NA	NA	NA	NA		1.3.2	PS.calvin cycle.rubisco small subunit	(loc_os12g19394.1 : 362.0) no description available & (p18566|rbs2_orysa : 353.0) Ribulose bisphosphate carboxylase small chain A, chloroplast precursor (EC 4.1.1.39) (RuBisCO small subunit A) - Oryza sativa (Rice) & (at1g67090 : 239.0) ribulose bisphosphate carboxylase small chain 1A (RBCS1A); FUNCTIONS IN: ribulose-bisphosphate carboxylase activity, copper ion binding; INVOLVED IN: carbon fixat…		RbcS5	RbcS5, OsRBCS5, OsRbcS5	TO:0000011 - nitrogen sensitivity
Os12g0291100	NA	NA	-5.3712	-4.1116		NA	NA	NA	NA		1.3.2	PS.calvin cycle.rubisco small subunit	(p18566|rbs2_orysa : 364.0) Ribulose bisphosphate carboxylase small chain A, chloroplast precursor (EC 4.1.1.39) (RuBisCO small subunit A) - Oryza sativa (Rice) & (loc_os12g19381.1 : 364.0) no description available & (at1g67090 : 238.0) ribulose bisphosphate carboxylase small chain 1A (RBCS1A); FUNCTIONS IN: ribulose-bisphosphate carboxylase activity, copper ion binding; INVOLVED IN: carbon fixat…		RbcS3	RbcS3, OsRBCS3, OsRbcS3, rbcS	TO:0000011 - nitrogen sensitivity, TO:0000158 - red light sensitivity, TO:0000159 - blue light sensitivity
Os12g0292400	NA	NA	-6.0356	NA		NA	NA	NA	NA		1.3.2	PS.calvin cycle.rubisco small subunit	(loc_os12g19470.2 : 321.0) no description available & (p05347|rbs1_orysa : 319.0) Ribulose bisphosphate carboxylase small chain, chloroplast precursor (EC 4.1.1.39) (RuBisCO small subunit) (Ribulose bisphosphate carboxylase small chain C) (RuBisCO small subunit C) - Oryza sativa (Rice) & (at1g67090 : 219.0) ribulose bisphosphate carboxylase small chain 1A (RBCS1A); FUNCTIONS IN: ribulose-bisphosp…		RbcS	RbcS, RbcS4, OsRBCS4, OsRbcS4	TO:0000167 - cytokinin sensitivity, TO:0000011 - nitrogen sensitivity
Os11g0171300	NA	NA	-4.4574	-4.0826		NA	NA	NA	NA		1.3.6	PS.calvin cycle.aldolase	(q40677|alfc_orysa : 772.0) Fructose-bisphosphate aldolase, chloroplast precursor (EC 4.1.2.13) (ALDP) - Oryza sativa (Rice) & (loc_os11g07020.1 : 772.0) no description available & (at4g38970 : 640.0) Protein is tyrosine-phosphorylated and its phosphorylation state is modulated in response to ABA in Arabidopsis thaliana seeds.; fructose-bisphosphate aldolase 2 (FBA2); FUNCTIONS IN: fructose-bisph…		Aldo	Aldo, OsALDO, ALDO
Os05g0402700	NA	1.0146	NA	NA		0.7	0.535769	-0.7	0.427137		1.3.6	PS.calvin cycle.aldolase	(p17784|alf_orysa : 608.0) Fructose-bisphosphate aldolase cytoplasmic isozyme (EC 4.1.2.13) (Gravity-specific protein GSC 233) - Oryza sativa (Rice) & (loc_os05g33380.1 : 608.0) no description available & (at3g52930 : 507.0) Aldolase superfamily protein; FUNCTIONS IN: copper ion binding; INVOLVED IN: response to cadmium ion, response to karrikin, response to salt stress, pentose-phosphate shunt; …		GSC	GSC 233, AldC-2
Os08g0120600	NA	NA	1.8407	3.1137		NA	NA	NA	NA		1.3.6	PS.calvin cycle.aldolase	(loc_os08g02700.1 : 658.0) no description available & (p17784|alf_orysa : 536.0) Fructose-bisphosphate aldolase cytoplasmic isozyme (EC 4.1.2.13) (Gravity-specific protein GSC 233) - Oryza sativa (Rice) & (at2g36460 : 532.0) Aldolase superfamily protein; FUNCTIONS IN: copper ion binding; INVOLVED IN: response to salt stress, pentose-phosphate shunt; LOCATED IN: mitochondrion, plasma membrane, mem…
Os06g0133800	NA	NA	NA	1.5071		0.9	0.347516	-0.1	0.943599		1.3.8	PS.calvin cycle.transketolase	(loc_os06g04270.1 : 1376.0) no description available & (q7sic9|tktc_maize : 1277.0) Transketolase, chloroplast (EC 2.2.1.1) (TK) - Zea mays (Maize) & (at2g45290 : 1197.0) Transketolase; FUNCTIONS IN: catalytic activity, transketolase activity; INVOLVED IN: response to cadmium ion; LOCATED IN: chloroplast stroma, chloroplast; EXPRESSED IN: 25 plant structures; EXPRESSED DURING: 16 growth stages; C…
Os05g0438600	NA	-1.1463	NA	NA		NA	NA	1.6	0.405745		2.1.1.3	major CHO metabolism.synthesis.sucrose.FBPase	(loc_os05g36270.1 : 145.0) no description available & (q43139|f16p2_sachy : 136.0) Fructose-1,6-bisphosphatase, cytosolic (EC 3.1.3.11) (D-fructose-1,6-bisphosphate 1-phosphohydrolase) (FBPase) - Saccharum hybrid (Sugarcane) & (at1g43670 : 123.0) Inositol monophosphatase family protein; FUNCTIONS IN: fructose 1,6-bisphosphate 1-phosphatase activity, phosphoric ester hydrolase activity; INVOLVED I…
Os10g0437600	NA	NA	NA	-1.4233		NA	NA	1.2	0.360106		2.1.2.2	major CHO metabolism.synthesis.starch.starch synthase	(q7xe48|ssy21_orysa : 1458.0) Soluble starch synthase 2-1, chloroplast precursor (EC 2.4.1.21) (Soluble starch synthase II-1) - Oryza sativa (Rice) & (loc_os10g30156.1 : 1458.0) no description available & (at3g01180 : 836.0) starch synthase 2 (SS2); FUNCTIONS IN: transferase activity, transferring glycosyl groups; INVOLVED IN: cellulose biosynthetic process, glucan biosynthetic process, biosynthe…		OsSSIIc	OsSSIIc, SSII-1, SSII1
Os02g0534400	1.2425	NA	NA	1.3627		NA	NA	NA	NA		2.2.1.3.2	major CHO metabolism.degradation.sucrose.invertases.cell wall	(q6eu76|inv1_orysa : 1135.0) Beta-fructofuranosidase, insoluble isoenzyme 1 precursor (EC 3.2.1.26) (Sucrose hydrolase 1) (Invertase 1) (Cell wall beta-fructosidase 1) (OsCIN1) - Oryza sativa (Rice) & (loc_os02g33110.1 : 1135.0) no description available & (at3g52600 : 618.0) cell wall invertase 2 (CWINV2); FUNCTIONS IN: hydrolase activity, hydrolyzing O-glycosyl compounds; INVOLVED IN: carbohydra…		OSCIN1	OSCIN1, OsCIN1, CIN1	TO:0000074 - blast disease
Os04g0664900	1.4292	NA	1.052	3.1399		NA	NA	-1	0.681006		2.2.1.3.2	major CHO metabolism.degradation.sucrose.invertases.cell wall	(q56ud1|inv5_orysa : 542.0) Beta-fructofuranosidase, insoluble isoenzyme 5 (EC 3.2.1.26) (Sucrose hydrolase 5) (Invertase 5) (Cell wall beta-fructosidase 5) (OsCIN5) (Fragment) - Oryza sativa (Rice) & (loc_os04g56930.1 : 542.0) no description available & (at1g55120 : 281.0) Encodes a protein with fructan exohydrolase (FEH) activity acting on levan-type fructans (6-FEH, levanase). The enzyme does …		OsCIN5	OsCIN5, OsCIN6	TO:0000074 - blast disease
Os04g0535600	2.6389	NA	NA	2.0373		NA	NA	NA	NA		2.2.1.3.3	major CHO metabolism.degradation.sucrose.invertases.vacuolar	(loc_os04g45290.1 : 1268.0) no description available & (p49175|inv1_maize : 953.0) Beta-fructofuranosidase 1 precursor (EC 3.2.1.26) (Sucrose 1) (Invertase 1) - Zea mays (Maize) & (at1g12240 : 738.0) ATBETAFRUCT4; FUNCTIONS IN: hydrolase activity, hydrolyzing O-glycosyl compounds, beta-fructofuranosidase activity; INVOLVED IN: sucrose catabolic process, using beta-fructofuranosidase, carbohydrate…		OSINV2	OSINV2, OsINV2, OsVIN1	TO:0000432 - temperature response trait
Os01g0332100	NA	-1.2268	NA	NA		NA	NA	-1.7	0.188202		2.2.1.3.1	major CHO metabolism.degradation.sucrose.invertases.neutral	(loc_os01g22900.1 : 1037.0) no description available & (at1g56560 : 811.0) Plant neutral invertase family protein; FUNCTIONS IN: catalytic activity, beta-fructofuranosidase activity; INVOLVED IN: biological_process unknown; EXPRESSED IN: 24 plant structures; EXPRESSED DURING: 14 growth stages; CONTAINS InterPro DOMAIN/s: Plant neutral invertase (InterPro:IPR006937), Six-hairpin glycosidase-like (…		OsNIN2	OsNIN2, CytINV
Os11g0175400	NA	NA	NA	1.3702		NA	NA	NA	NA		2.2.1.3.1	major CHO metabolism.degradation.sucrose.invertases.neutral	(loc_os11g07440.1 : 1132.0) no description available & (at4g09510 : 857.0) CINV2 appears to function as a neutral invertase based on the phenotype of a cinv1(AT1G35580)/cinv2 double mutant. It is predicted to be a cytosolic enzyme. CINV1, CINV2, and possibly other cytosolic invertases may play an important role in supplying carbon from sucrose to non-photosynthetic tissues.; cytosolic invertase 2…		OsNIN6	OsNIN6
Os02g0534550	1.5585	NA	NA	NA		NA	NA	NA	NA		2.2.1.3.2	major CHO metabolism.degradation.sucrose.invertases.cell wall	(q6eu76|inv1_orysa : 746.0) Beta-fructofuranosidase, insoluble isoenzyme 1 precursor (EC 3.2.1.26) (Sucrose hydrolase 1) (Invertase 1) (Cell wall beta-fructosidase 1) (OsCIN1) - Oryza sativa (Rice) & (loc_os02g33110.1 : 746.0) no description available & (at3g52600 : 407.0) cell wall invertase 2 (CWINV2); FUNCTIONS IN: hydrolase activity, hydrolyzing O-glycosyl compounds; INVOLVED IN: carbohydrate…
Os04g0664950	NA	NA	NA	2.889		NA	NA	NA	NA		2.2.1.3.2	major CHO metabolism.degradation.sucrose.invertases.cell wall	(q56ud1|inv5_orysa : 452.0) Beta-fructofuranosidase, insoluble isoenzyme 5 (EC 3.2.1.26) (Sucrose hydrolase 5) (Invertase 5) (Cell wall beta-fructosidase 5) (OsCIN5) (Fragment) - Oryza sativa (Rice) & (loc_os04g56930.1 : 452.0) no description available & (at1g55120 : 228.0) Encodes a protein with fructan exohydrolase (FEH) activity acting on levan-type fructans (6-FEH, levanase). The enzyme does …
Os02g0106100	2.8259	3.5804	NA	NA		NA	NA	NA	NA		2.2.1.3.3	major CHO metabolism.degradation.sucrose.invertases.vacuolar	(loc_os02g01590.1 : 1276.0) no description available & (p49175|inv1_maize : 774.0) Beta-fructofuranosidase 1 precursor (EC 3.2.1.26) (Sucrose 1) (Invertase 1) - Zea mays (Maize) & (at1g62660 : 664.0) Glycosyl hydrolases family 32 protein; FUNCTIONS IN: hydrolase activity, hydrolyzing O-glycosyl compounds; INVOLVED IN: sucrose catabolic process, using beta-fructofuranosidase, carbohydrate metaboli…		OSINV3	OSINV3, OsINV3, INV3, OsVIN2, VIN2, VINV
Os04g0535501	2.7284	NA	NA	NA		NA	NA	NA	NA		2.2.1.3.3	major CHO metabolism.degradation.sucrose.invertases.vacuolar	(loc_os04g45290.2 : 631.0) no description available & (p49175|inv1_maize : 517.0) Beta-fructofuranosidase 1 precursor (EC 3.2.1.26) (Sucrose 1) (Invertase 1) - Zea mays (Maize) & (at1g62660 : 419.0) Glycosyl hydrolases family 32 protein; FUNCTIONS IN: hydrolase activity, hydrolyzing O-glycosyl compounds; INVOLVED IN: sucrose catabolic process, using beta-fructofuranosidase, carbohydrate metabolic…
Os02g0106201	NA	3.6654	NA	NA		NA	NA	NA	NA		2.2.1.3.3	major CHO metabolism.degradation.sucrose.invertases.vacuolar	(loc_os02g01590.2 : 638.0) no description available & (p49175|inv1_maize : 436.0) Beta-fructofuranosidase 1 precursor (EC 3.2.1.26) (Sucrose 1) (Invertase 1) - Zea mays (Maize) & (at1g12240 : 385.0) ATBETAFRUCT4; FUNCTIONS IN: hydrolase activity, hydrolyzing O-glycosyl compounds, beta-fructofuranosidase activity; INVOLVED IN: sucrose catabolic process, using beta-fructofuranosidase, carbohydrate …
Os03g0141200	2.0139	NA	NA	NA		NA	NA	NA	NA		2.2.2.1.2	major CHO metabolism.degradation.starch.starch cleavage.beta amylase	(loc_os03g04770.1 : 1066.0) no description available & (at3g23920 : 697.0) Encodes a chloroplast beta-amylase. Is necessary for leaf starch breakdown in the absence of BAM3.; beta-amylase 1 (BAM1); FUNCTIONS IN: beta-amylase activity; INVOLVED IN: response to water deprivation, starch catabolic process; LOCATED IN: cytosol, nucleus; EXPRESSED IN: 25 plant structures; EXPRESSED DURING: 15 growth s…		OsBamy2	OsBamy2, Bamy2
Os03g0351300	1.2002	NA	-1.3205	NA		NA	NA	NA	NA		2.2.2.1.2	major CHO metabolism.degradation.starch.starch cleavage.beta amylase	(loc_os03g22790.1 : 781.0) no description available & (at5g18670 : 307.0) putative beta-amylase BMY3 (BMY3); beta-amylase 3 (BMY3); FUNCTIONS IN: cation binding, beta-amylase activity, catalytic activity; INVOLVED IN: cellulose biosynthetic process, carbohydrate metabolic process, polysaccharide catabolic process; EXPRESSED IN: 23 plant structures; EXPRESSED DURING: 13 growth stages; CONTAINS Int…
Os10g0565150	NA	NA	-1.715	NA		NA	NA	NA	NA		2.2.2.1.2	major CHO metabolism.degradation.starch.starch cleavage.beta amylase	(loc_os10g41550.1 : 906.0) no description available & (at4g17090 : 605.0) Encodes a beta-amylase targeted to the chloroplast. Transgenic BMY8 RNAi lines fail to accumulate maltose during cold shock suggesting that maltose accumulation coincides with BMY8 expression. Apart from maltose, the sugar content of the RNAi lines were similar to wildtype (glucose and sucrose unaffected).; chloroplast beta…		BMY6
Os10g0565200	NA	NA	-1.8216	NA		NA	NA	NA	NA		2.2.2.1.2	major CHO metabolism.degradation.starch.starch cleavage.beta amylase	(loc_os10g41550.1 : 234.0) no description available & (at4g17090 : 110.0) Encodes a beta-amylase targeted to the chloroplast. Transgenic BMY8 RNAi lines fail to accumulate maltose during cold shock suggesting that maltose accumulation coincides with BMY8 expression. Apart from maltose, the sugar content of the RNAi lines were similar to wildtype (glucose and sucrose unaffected).; chloroplast beta…
Os03g0316200	1.7403	NA	NA	1.8006		NA	NA	NA	NA		3.1.1.1	minor CHO metabolism.raffinose family.galactinol synthases.known	(loc_os03g20120.1 : 613.0) no description available & (at2g47180 : 501.0) galactinol synthase 1 (GolS1); FUNCTIONS IN: transferase activity, transferring hexosyl groups, transferase activity, transferring glycosyl groups; INVOLVED IN: response to high light intensity, carbohydrate biosynthetic process, response to hydrogen peroxide, response to heat; LOCATED IN: cellular_component unknown; EXPRES…		OsGolS1	OsGolS1, GolS1	TO:0000168 - abiotic stress trait, TO:0000303 - cold tolerance
Os03g0316200	1.7403	NA	NA	1.8006		NA	NA	NA	NA		3.1.1.2	minor CHO metabolism.raffinose family.galactinol synthases.putative	(loc_os03g20120.1 : 613.0) no description available & (at2g47180 : 501.0) galactinol synthase 1 (GolS1); FUNCTIONS IN: transferase activity, transferring hexosyl groups, transferase activity, transferring glycosyl groups; INVOLVED IN: response to high light intensity, carbohydrate biosynthetic process, response to hydrogen peroxide, response to heat; LOCATED IN: cellular_component unknown; EXPRES…		OsGolS1	OsGolS1, GolS1	TO:0000168 - abiotic stress trait, TO:0000303 - cold tolerance
Os02g0739400	NA	NA	NA	1.1343		-1.6	0.281025	-0.6	0.721921		3.1.1.2	minor CHO metabolism.raffinose family.galactinol synthases.putative	(loc_os02g50600.1 : 617.0) no description available & (at1g70090 : 420.0) Encodes a protein with putative galacturonosyltransferase activity.; glucosyl transferase family 8 (LGT8); FUNCTIONS IN: transferase activity, transferring hexosyl groups, polygalacturonate 4-alpha-galacturonosyltransferase activity, transferase activity, transferring glycosyl groups; INVOLVED IN: carbohydrate biosynthetic …
Os08g0495800	NA	NA	-1.3172	NA		NA	NA	NA	NA		3.1.2.2	minor CHO metabolism.raffinose family.raffinose synthases.putative	(loc_os08g38710.1 : 1540.0) no description available & (at1g55740 : 1103.0) seed imbibition 1 (SIP1); CONTAINS InterPro DOMAIN/s: Glycoside hydrolase, catalytic core (InterPro:IPR017853), Raffinose synthase (InterPro:IPR008811); BEST Arabidopsis thaliana protein match is: seed imbibition 2 (TAIR:AT3G57520.1); Has 563 Blast hits to 527 proteins in 159 species: Archae - 29; Bacteria - 119; Metazoa …		Osh69	Osh69	TO:0000249 - leaf senescence, TO:0002649 - pesticide sensitivity
Os01g0170000	2.0255	NA	NA	NA		NA	NA	NA	NA		3.1.2.1	minor CHO metabolism.raffinose family.raffinose synthases.known	(loc_os01g07530.1 : 671.0) no description available & (at5g40390 : 432.0) Encodes a protein which might be involved in the formation of verbascose. A T-DNA insertion mutant was shown to have a decreased amount of verbascose (as well as mannitol) whereas the levels of raffinose and stachyose remained unchanged.; seed imbibition 1-like (SIP1); FUNCTIONS IN: hydrolase activity, hydrolyzing O-glycosy…		RS5	RS5, OsRS5	TO:0002649 - pesticide sensitivity
Os10g0553300	NA	NA	NA	1.91		NA	NA	3.2	0.105199		3.2.2	minor CHO metabolism.trehalose.TPP	(loc_os10g40550.2 : 766.0) no description available & (at4g22590 : 430.0) Haloacid dehalogenase-like hydrolase (HAD) superfamily protein; FUNCTIONS IN: catalytic activity, trehalose-phosphatase activity; INVOLVED IN: trehalose biosynthetic process, metabolic process; LOCATED IN: chloroplast; EXPRESSED IN: sperm cell, male gametophyte, pollen tube; EXPRESSED DURING: L mature pollen stage, M germin…		OsTPP2	OsTPP2	TO:0000303 - cold tolerance
Os02g0661100	1.54	NA	-1.6603	NA		NA	NA	2.2	0.105033		3.2.2	minor CHO metabolism.trehalose.TPP	(loc_os02g44230.3 : 733.0) no description available & (at5g51460 : 420.0) homologous to the C-terminal part of microbial trehalose-6-phosphate phosphatases; ATTPPA; FUNCTIONS IN: trehalose-phosphatase activity; INVOLVED IN: trehalose biosynthetic process; LOCATED IN: chloroplast; EXPRESSED IN: 23 plant structures; EXPRESSED DURING: 16 growth stages; CONTAINS InterPro DOMAIN/s: HAD-superfamily hyd…		OsTPP1	OsTPP1, OsTPS	TO:0000303 - cold tolerance, TO:0006003 - oligosaccharide content
Os03g0386500	1.4861	NA	NA	NA		NA	NA	0.4	0.823766		3.2.2	minor CHO metabolism.trehalose.TPP	(loc_os03g26910.1 : 502.0) no description available & (at4g39770 : 332.0) Haloacid dehalogenase-like hydrolase (HAD) superfamily protein; FUNCTIONS IN: catalytic activity, trehalose-phosphatase activity; INVOLVED IN: trehalose biosynthetic process, metabolic process; LOCATED IN: cellular_component unknown; EXPRESSED IN: 10 plant structures; EXPRESSED DURING: 8 growth stages; CONTAINS InterPro DOM…		OsTPP9	OsTPP9
Os09g0397300	NA	NA	NA	-1.1576		-0.7	0.512782	-0.4	0.788588		3.2.3	minor CHO metabolism.trehalose.potential TPS/TPP	(loc_os09g23350.1 : 1652.0) no description available & (at1g68020 : 1244.0) Encodes an enzyme putatively involved in trehalose biosynthesis. The protein has a trehalose synthase (TPS)-like domain and a trehalose phosphatase (TPP)-like domain. It can complement a yeast mutant lacking both of these activities suggesting that this is a bifunctional enzyme.; ATTPS6; CONTAINS InterPro DOMAIN/s: HAD-su…		OsTPS10	OsTPS10
Os09g0376800	-1.2823	NA	NA	NA		NA	NA	0.6	0.721548		3.2.3	minor CHO metabolism.trehalose.potential TPS/TPP	(loc_os09g20990.1 : 1023.0) no description available & (at1g60140 : 671.0) Encodes an enzyme putatively involved in trehalose biosynthesis. The protein has a trehalose synthase (TPS)-like domain that may or may not be active as well as a trehalose phosphatase (TPP)-like domain.; trehalose phosphate synthase (TPS10); FUNCTIONS IN: transferase activity, transferring glycosyl groups, trehalose-phosp…		OsTPS11	OsTPS11
Os05g0128900	1.7431	NA	NA	1.4188		NA	NA	NA	NA		3.2.3	minor CHO metabolism.trehalose.potential TPS/TPP	(loc_os05g03810.1 : 415.0) no description available & (at1g60140 : 242.0) Encodes an enzyme putatively involved in trehalose biosynthesis. The protein has a trehalose synthase (TPS)-like domain that may or may not be active as well as a trehalose phosphatase (TPP)-like domain.; trehalose phosphate synthase (TPS10); FUNCTIONS IN: transferase activity, transferring glycosyl groups, trehalose-phosph…
Os10g0521000	NA	NA	NA	2.924		NA	NA	-0.7	0.692224		3.2.4	minor CHO metabolism.trehalose.trehalase	(loc_os10g37660.1 : 1028.0) no description available & (at4g24040 : 552.0) Encodes a trehalase, member of Glycoside Hydrolase Family 37.; trehalase 1 (TRE1); CONTAINS InterPro DOMAIN/s: Glycoside hydrolase, family 37 (InterPro:IPR001661), Six-hairpin glycosidase-like (InterPro:IPR008928), Glycoside hydrolase, family 37, conserved site (InterPro:IPR018232); Has 1925 Blast hits to 1909 proteins in …		OsTRE	OsTRE, OsTRE1	TO:0000291 - carbohydrate content, TO:0000276 - drought tolerance
Os01g0183300	1.7285	NA	NA	NA		NA	NA	NA	NA		3.4.1	minor CHO metabolism.myo-inositol.poly-phosphatases	(loc_os01g08780.1 : 1038.0) no description available & (at1g71710 : 374.0) DNAse I-like superfamily protein; FUNCTIONS IN: inositol-polyphosphate 5-phosphatase activity, inositol or phosphatidylinositol phosphatase activity; INVOLVED IN: biological_process unknown; LOCATED IN: mitochondrion; EXPRESSED IN: 22 plant structures; EXPRESSED DURING: 13 growth stages; CONTAINS InterPro DOMAIN/s: Inosito…
Os02g0534400	1.2425	NA	NA	1.3627		NA	NA	NA	NA		3.5	minor CHO metabolism.others	(q6eu76|inv1_orysa : 1135.0) Beta-fructofuranosidase, insoluble isoenzyme 1 precursor (EC 3.2.1.26) (Sucrose hydrolase 1) (Invertase 1) (Cell wall beta-fructosidase 1) (OsCIN1) - Oryza sativa (Rice) & (loc_os02g33110.1 : 1135.0) no description available & (at3g52600 : 618.0) cell wall invertase 2 (CWINV2); FUNCTIONS IN: hydrolase activity, hydrolyzing O-glycosyl compounds; INVOLVED IN: carbohydra…		OSCIN1	OSCIN1, OsCIN1, CIN1	TO:0000074 - blast disease
Os04g0664900	1.4292	NA	1.052	3.1399		NA	NA	-1	0.681006		3.5	minor CHO metabolism.others	(q56ud1|inv5_orysa : 542.0) Beta-fructofuranosidase, insoluble isoenzyme 5 (EC 3.2.1.26) (Sucrose hydrolase 5) (Invertase 5) (Cell wall beta-fructosidase 5) (OsCIN5) (Fragment) - Oryza sativa (Rice) & (loc_os04g56930.1 : 542.0) no description available & (at1g55120 : 281.0) Encodes a protein with fructan exohydrolase (FEH) activity acting on levan-type fructans (6-FEH, levanase). The enzyme does …		OsCIN5	OsCIN5, OsCIN6	TO:0000074 - blast disease
Os11g0484000	2.6023	NA	NA	1.8173		-0.3	0.890218	-1.1	0.162403		3.5	minor CHO metabolism.others	(loc_os11g29370.1 : 981.0) no description available & (at5g53850 : 726.0) haloacid dehalogenase-like hydrolase family protein; FUNCTIONS IN: hydrolase activity, ion binding, methylthioribulose 1-phosphate dehydratase activity, metal ion binding; INVOLVED IN: L-methionine salvage; LOCATED IN: chloroplast; EXPRESSED IN: 23 plant structures; EXPRESSED DURING: 13 growth stages; CONTAINS InterPro DOMA…		OsDEP	OsDEP, DEP	TO:0000351 - zinc sensitivity, TO:0000224 - iron sensitivity
Os01g0847700	NA	2.261	NA	NA		NA	NA	-0.2	0.924811		3.5	minor CHO metabolism.others	(loc_os01g62870.1 : 638.0) no description available & (at2g37790 : 466.0) NAD(P)-linked oxidoreductase superfamily protein; FUNCTIONS IN: oxidoreductase activity; INVOLVED IN: oxidation reduction; LOCATED IN: cytosol, nucleus; EXPRESSED IN: 22 plant structures; EXPRESSED DURING: 14 growth stages; CONTAINS InterPro DOMAIN/s: Aldo/keto reductase (InterPro:IPR001395), Aldo/keto reductase subgroup (I…		OsAKR2	OsAKR2, AKR4C14
Os05g0569400	NA	NA	NA	2.0595		NA	NA	3	0.130156		3.5	minor CHO metabolism.others	(loc_os05g49430.1 : 322.0) no description available & (at3g61610 : 258.0) Galactose mutarotase-like superfamily protein; FUNCTIONS IN: carbohydrate binding, isomerase activity, aldose 1-epimerase activity, catalytic activity; INVOLVED IN: galactose metabolic process, N-terminal protein myristoylation, carbohydrate metabolic process; LOCATED IN: cellular_component unknown; EXPRESSED IN: 17 plant s…
Os04g0664950	NA	NA	NA	2.889		NA	NA	NA	NA		3.5	minor CHO metabolism.others	(q56ud1|inv5_orysa : 452.0) Beta-fructofuranosidase, insoluble isoenzyme 5 (EC 3.2.1.26) (Sucrose hydrolase 5) (Invertase 5) (Cell wall beta-fructosidase 5) (OsCIN5) (Fragment) - Oryza sativa (Rice) & (loc_os04g56930.1 : 452.0) no description available & (at1g55120 : 228.0) Encodes a protein with fructan exohydrolase (FEH) activity acting on levan-type fructans (6-FEH, levanase). The enzyme does …
Os01g0672500	NA	NA	NA	1.1725		0.2	0.931604	-0.6	0.735679		3.6	minor CHO metabolism.callose	(loc_os01g48200.1 : 858.0) no description available & (at4g03550 : 666.0) Encodes a callose synthase that is required for wound and papillary callose formation in response to fungal pathogens Erysiphe and Blumeria. Mutants are resistant to P. parasitica and exhibit an exaggerated PR1 response.Contributes to PAMP-induced basal defense.; glucan synthase-like 5 (GSL05); FUNCTIONS IN: transferase act…		OsGSL2	OsGSL2
Os10g0493600	NA	NA	NA	-1.2515		-0.4	0.838271	NA	NA		3.8.2	minor CHO metabolism.galactose.alpha-galactosidases	(q9fxt4|agal_orysa : 259.0) Alpha-galactosidase precursor (EC 3.2.1.22) (Melibiase) (Alpha-D-galactoside galactohydrolase) - Oryza sativa (Rice) & (loc_os10g35110.3 : 259.0) no description available & (at5g08370 : 166.0) alpha-galactosidase 2 (AGAL2); FUNCTIONS IN: alpha-galactosidase activity, hydrolase activity, hydrolyzing O-glycosyl compounds, catalytic activity; INVOLVED IN: positive regulat…		alphaGa1	alphaGa1, alpha-Gal I	TO:0000074 - blast disease
Os10g0492900	NA	NA	-1.8697	-1.673		NA	NA	NA	NA		3.8.2	minor CHO metabolism.galactose.alpha-galactosidases	(loc_os10g35070.4 : 570.0) no description available & (at5g08380 : 402.0) alpha-galactosidase 1 (AGAL1); FUNCTIONS IN: alpha-galactosidase activity, hydrolase activity, hydrolyzing O-glycosyl compounds, catalytic activity; INVOLVED IN: carbohydrate metabolic process, metabolic process, lactose catabolic process; LOCATED IN: apoplast, cell wall, plant-type cell wall; EXPRESSED IN: 21 plant structu…
Os05g0194900	NA	NA	NA	2.2497		NA	NA	NA	NA		4.1.4	glycolysis.cytosolic branch.phosphofructokinase (PFK)	(loc_os05g10650.1 : 577.0) no description available & (at4g26270 : 389.0) phosphofructokinase 3 (PFK3); CONTAINS InterPro DOMAIN/s: Pyrophosphate-dependent phosphofructokinase TP0108 (InterPro:IPR012004), Phosphofructokinase (InterPro:IPR000023); BEST Arabidopsis thaliana protein match is: phosphofructokinase 7 (TAIR:AT5G56630.1); Has 30201 Blast hits to 17322 proteins in 780 species: Archae - 12…		OsPPi-PFK	OsPPi-PFK, OsPFK04, PFK04, PFK4	TO:0000482 - chemical stress sensitivity
Os02g0714200	NA	4.514	NA	-2.656		1.3	0.359618	-2.3	0.00416669		4.1.5	glycolysis.cytosolic branch.pyrophosphate-fructose-6-P phosphotransferase	(loc_os02g48360.1 : 1207.0) no description available & (q41140|pfpa_ricco : 1041.0) Pyrophosphate--fructose 6-phosphate 1-phosphotransferase alpha subunit (EC 2.7.1.90) (PFP) (6-phosphofructokinase, pyrophosphate dependent) (Pyrophosphate-dependent 6-phosphofructose-1-kinase) (PPi-PFK) - Ricinus communis (Castor bean) & (at1g76550 : 999.0) Phosphofructokinase family protein; CONTAINS InterPro DOM…		0
Os01g0841600	NA	1.0946	NA	NA		0.7	0.563485	-0.2	0.912604		4.1.7	glycolysis.cytosolic branch.triosephosphate isomerase (TPI)	(loc_os01g62420.1 : 463.0) no description available & (p48494|tpis_orysa : 391.0) Triosephosphate isomerase, cytosolic (EC 5.3.1.1) (TIM) (Triose-phosphate isomerase) - Oryza sativa (Rice) & (at3g55440 : 380.0) Encodes triosephosphate isomerase.; triosephosphate isomerase (TPI); FUNCTIONS IN: triose-phosphate isomerase activity, copper ion binding; INVOLVED IN: in 7 processes; LOCATED IN: in 8 co…
Os04g0486600	NA	1.0927	NA	NA		0.2	0.870586	0.3	0.803146		4.1.8	glycolysis.cytosolic branch.glyceraldehyde 3-phosphate dehydrogenase (GAP-DH)	(loc_os04g40950.2 : 431.0) no description available & (p08477|g3pc_horvu : 403.0) Glyceraldehyde-3-phosphate dehydrogenase, cytosolic (EC 1.2.1.12) (Fragment) - Hordeum vulgare (Barley) & (at3g04120 : 390.0) encodes cytosolic GADPH (C subunit) involved in the glycolytic pathway but also interacts with H2O2 potentially placing it in a signalling cascade induced by ROS.; glyceraldehyde-3-phosphate …		OsGapC2	GAPDH, OsGapC2
Os02g0601300	NA	1.0391	NA	NA		1.2	0.323666	1.7	0.0204835		4.1.8	glycolysis.cytosolic branch.glyceraldehyde 3-phosphate dehydrogenase (GAP-DH)	(loc_os02g38920.1 : 635.0) no description available & (q43247|g3pe_maize : 594.0) Glyceraldehyde-3-phosphate dehydrogenase, cytosolic 3 (EC 1.2.1.12) - Zea mays (Maize) & (at3g04120 : 563.0) encodes cytosolic GADPH (C subunit) involved in the glycolytic pathway but also interacts with H2O2 potentially placing it in a signalling cascade induced by ROS.; glyceraldehyde-3-phosphate dehydrogenase C s…		OsGapC1	OsGapC1
Os02g0601350	NA	1.161	NA	NA		NA	NA	0.6	0.723426		4.1.8	glycolysis.cytosolic branch.glyceraldehyde 3-phosphate dehydrogenase (GAP-DH)	(loc_os02g38920.2 : 192.0) no description available & (at3g04120 : 182.0) encodes cytosolic GADPH (C subunit) involved in the glycolytic pathway but also interacts with H2O2 potentially placing it in a signalling cascade induced by ROS.; glyceraldehyde-3-phosphate dehydrogenase C subunit 1 (GAPC1); FUNCTIONS IN: glyceraldehyde-3-phosphate dehydrogenase (phosphorylating) activity, copper ion bindi…
Os05g0402700	NA	1.0146	NA	NA		0.7	0.535769	-0.7	0.427137		4.1.10	glycolysis.cytosolic branch.aldolase	(p17784|alf_orysa : 608.0) Fructose-bisphosphate aldolase cytoplasmic isozyme (EC 4.1.2.13) (Gravity-specific protein GSC 233) - Oryza sativa (Rice) & (loc_os05g33380.1 : 608.0) no description available & (at3g52930 : 507.0) Aldolase superfamily protein; FUNCTIONS IN: copper ion binding; INVOLVED IN: response to cadmium ion, response to karrikin, response to salt stress, pentose-phosphate shunt; …		GSC	GSC 233, AldC-2
Os08g0120600	NA	NA	1.8407	3.1137		NA	NA	NA	NA		4.1.10	glycolysis.cytosolic branch.aldolase	(loc_os08g02700.1 : 658.0) no description available & (p17784|alf_orysa : 536.0) Fructose-bisphosphate aldolase cytoplasmic isozyme (EC 4.1.2.13) (Gravity-specific protein GSC 233) - Oryza sativa (Rice) & (at2g36460 : 532.0) Aldolase superfamily protein; FUNCTIONS IN: copper ion binding; INVOLVED IN: response to salt stress, pentose-phosphate shunt; LOCATED IN: mitochondrion, plasma membrane, mem…
Os05g0482700	NA	1.2617	NA	NA		0.4	0.824574	-0.2	0.856922		4.1.12	glycolysis.cytosolic branch.phosphoglycerate mutase	(loc_os05g40420.1 : 1127.0) no description available & (p30792|pmgi_maize : 1022.0) 2,3-bisphosphoglycerate-independent phosphoglycerate mutase (EC 5.4.2.1) (Phosphoglyceromutase) (BPG-independent PGAM) (PGAM-I) - Zea mays (Maize) & (at3g08590 : 959.0) Phosphoglycerate mutase, 2,3-bisphosphoglycerate-independent; FUNCTIONS IN: manganese ion binding, phosphoglycerate mutase activity, 2,3-bisphosph…
Os06g0136600	1.8518	NA	NA	2.2398		2.9	0.178875	2.6	0.0415383		4.1.13	glycolysis.cytosolic branch.enolase	(loc_os06g04510.1 : 882.0) no description available & (p26301|eno1_maize : 847.0) Enolase 1 (EC 4.2.1.11) (2-phosphoglycerate dehydratase 1) (2-phospho-D-glycerate hydro-lyase 1) - Zea mays (Maize) & (at2g36530 : 763.0) Involved in light-dependent cold tolerance and encodes an enolase. Protein is tyrosine-phosphorylated and its phosphorylation state is modulated in response to ABA in Arabidopsis …		OsEno5	OsEno5, Eno5
Os05g0194900	NA	NA	NA	2.2497		NA	NA	NA	NA		4.2.4	glycolysis.plastid branch.phosphofructokinase (PFK)	(loc_os05g10650.1 : 577.0) no description available & (at4g26270 : 389.0) phosphofructokinase 3 (PFK3); CONTAINS InterPro DOMAIN/s: Pyrophosphate-dependent phosphofructokinase TP0108 (InterPro:IPR012004), Phosphofructokinase (InterPro:IPR000023); BEST Arabidopsis thaliana protein match is: phosphofructokinase 7 (TAIR:AT5G56630.1); Has 30201 Blast hits to 17322 proteins in 780 species: Archae - 12…		OsPPi-PFK	OsPPi-PFK, OsPFK04, PFK04, PFK4	TO:0000482 - chemical stress sensitivity
Os02g0171100	NA	NA	NA	1.0928		1.6	0.322471	-2.2	0.0324911		4.2.8	glycolysis.plastid branch.glyceraldehyde 3-phosphate dehydrogenase (GAP-DH)	(loc_os02g07490.1 : 291.0) no description available & (at1g79530 : 266.0) Encodes one of the chloroplast/plastid localized GAPDH isoforms (GAPCp1/At1g79530 and GAPCp2/At1g16300). gapcp double mutants display a drastic phenotype of arrested root development, dwarfism and sterility. GAPCps are important for the synthesis of serine in roots.; glyceraldehyde-3-phosphate dehydrogenase of plastid 1 (GA…
Os05g0194900	NA	NA	NA	2.2497		NA	NA	NA	NA		4.3.4	glycolysis.unclear/dually targeted.phosphofructokinase (PFK)	(loc_os05g10650.1 : 577.0) no description available & (at4g26270 : 389.0) phosphofructokinase 3 (PFK3); CONTAINS InterPro DOMAIN/s: Pyrophosphate-dependent phosphofructokinase TP0108 (InterPro:IPR012004), Phosphofructokinase (InterPro:IPR000023); BEST Arabidopsis thaliana protein match is: phosphofructokinase 7 (TAIR:AT5G56630.1); Has 30201 Blast hits to 17322 proteins in 780 species: Archae - 12…		OsPPi-PFK	OsPPi-PFK, OsPFK04, PFK04, PFK4	TO:0000482 - chemical stress sensitivity
Os05g0402700	NA	1.0146	NA	NA		0.7	0.535769	-0.7	0.427137		4.3.10	glycolysis.unclear/dually targeted.aldolase	(p17784|alf_orysa : 608.0) Fructose-bisphosphate aldolase cytoplasmic isozyme (EC 4.1.2.13) (Gravity-specific protein GSC 233) - Oryza sativa (Rice) & (loc_os05g33380.1 : 608.0) no description available & (at3g52930 : 507.0) Aldolase superfamily protein; FUNCTIONS IN: copper ion binding; INVOLVED IN: response to cadmium ion, response to karrikin, response to salt stress, pentose-phosphate shunt; …		GSC	GSC 233, AldC-2
Os08g0120600	NA	NA	1.8407	3.1137		NA	NA	NA	NA		4.3.10	glycolysis.unclear/dually targeted.aldolase	(loc_os08g02700.1 : 658.0) no description available & (p17784|alf_orysa : 536.0) Fructose-bisphosphate aldolase cytoplasmic isozyme (EC 4.1.2.13) (Gravity-specific protein GSC 233) - Oryza sativa (Rice) & (at2g36460 : 532.0) Aldolase superfamily protein; FUNCTIONS IN: copper ion binding; INVOLVED IN: response to salt stress, pentose-phosphate shunt; LOCATED IN: mitochondrion, plasma membrane, mem…
Os03g0293500	1.2734	NA	NA	NA		NA	NA	NA	NA		5.2	fermentation.PDC	(p51848|pdc2_orysa : 1160.0) Pyruvate decarboxylase isozyme 2 (EC 4.1.1.1) (PDC) - Oryza sativa (Rice) & (loc_os03g18220.1 : 1160.0) no description available & (at5g01320 : 941.0) Thiamine pyrophosphate dependent pyruvate decarboxylase family protein; FUNCTIONS IN: in 6 functions; LOCATED IN: cellular_component unknown; CONTAINS InterPro DOMAIN/s: TPP-binding enzyme, conserved site (InterPro:IPR0…		PDC2	pdc2*, pdc2	TO:0000021 - copper sensitivity
Os03g0293450	1.366	NA	NA	NA		NA	NA	NA	NA		5.2	fermentation.PDC	(p51848|pdc2_orysa : 516.0) Pyruvate decarboxylase isozyme 2 (EC 4.1.1.1) (PDC) - Oryza sativa (Rice) & (loc_os03g18220.1 : 516.0) no description available & (at5g54960 : 436.0) pyruvate decarboxylase-2; pyruvate decarboxylase-2 (PDC2); FUNCTIONS IN: pyruvate decarboxylase activity, magnesium ion binding, carboxy-lyase activity, thiamin pyrophosphate binding, catalytic activity; INVOLVED IN: resp…
Os01g0160100	NA	NA	NA	1.1376		NA	NA	NA	NA		5.2	fermentation.PDC	(loc_os01g06660.1 : 1021.0) no description available & (p28516|pdc1_maize : 870.0) Pyruvate decarboxylase isozyme 1 (EC 4.1.1.1) (PDC) - Zea mays (Maize) & (at5g54960 : 857.0) pyruvate decarboxylase-2; pyruvate decarboxylase-2 (PDC2); FUNCTIONS IN: pyruvate decarboxylase activity, magnesium ion binding, carboxy-lyase activity, thiamin pyrophosphate binding, catalytic activity; INVOLVED IN: respon…
Os03g0255500	-1.4226	NA	1.1091	NA		2	0.304833	0.7	0.747487		6.4	gluconeogenesis / glyoxylate cycle.PEPCK	(loc_os03g15050.4 : 280.0) no description available & (q9slz0|pepck_maize : 258.0) Phosphoenolpyruvate carboxykinase [ATP] (EC 4.1.1.49) (PEP carboxykinase) (Phosphoenolpyruvate carboxylase) (PEPCK) - Zea mays (Maize) & (at4g37870 : 230.0) Encodes a putative phosphoenolpyruvate carboxykinase (ATP-dependent).; phosphoenolpyruvate carboxykinase 1 (PCK1); FUNCTIONS IN: phosphoenolpyruvate carboxykin…
Os03g0432100	-3.4733	NA	NA	-2.1459		NA	NA	-1.1	0.628713		6.5	gluconeogenesis / glyoxylate cycle.pyruvate dikinase	(loc_os03g31750.1 : 1556.0) no description available & (p11155|ppdk_maize : 1308.0) Pyruvate, phosphate dikinase, chloroplast precursor (EC 2.7.9.1) (Pyruvate, orthophosphate dikinase) - Zea mays (Maize) & (at4g15530 : 1245.0) Encodes a dual-targeted protein believed to act as a pyruvate, orthophosphate dikinase. These enzymes are normally associated with C4 photosynthesis which does not occur in…		osppdka	osppdka, ppdka	TO:0000095 - osmotic response sensitivity, TO:0000303 - cold tolerance, TO:0006001 - salt tolerance, TO:0000615 - abscisic acid sensitivity, TO:0000286 - submergence sensitivity, TO:0000276 - drought tolerance
Os05g0405000	NA	-1.5442	NA	2.8706		3	0.000242051	2.6	0.0319377		6.5	gluconeogenesis / glyoxylate cycle.pyruvate dikinase	(loc_os05g33570.1 : 1792.0) no description available & (p11155|ppdk_maize : 1561.0) Pyruvate, phosphate dikinase, chloroplast precursor (EC 2.7.9.1) (Pyruvate, orthophosphate dikinase) - Zea mays (Maize) & (at4g15530 : 1428.0) Encodes a dual-targeted protein believed to act as a pyruvate, orthophosphate dikinase. These enzymes are normally associated with C4 photosynthesis which does not occur in…		flo4	flo4, flo4-2, flo4-3, ppdk, OsPPDK, PPDK1, CPDK1, PPDKB, OsPPDKB, cyOsPPDKB, OsPBDK, PBDK, osppdkb, PPD	TO:0000104 - floury endosperm, TO:0000075 - light sensitivity, TO:0000249 - leaf senescence, TO:0006001 - salt tolerance
Os07g0529000	NA	NA	NA	4.9037		NA	NA	NA	NA		6.9	gluconeogenesis / glyoxylate cycle.isocitrate lyase	(loc_os07g34520.1 : 1044.0) no description available & (p49296|acea_cucsa : 861.0) Isocitrate lyase (EC 4.1.3.1) (Isocitrase) (Isocitratase) (ICL) - Cucumis sativus (Cucumber) & (at3g21720 : 829.0) Encodes a glyoxylate cycle enzyme isocitrate lyase (ICL).; isocitrate lyase (ICL); FUNCTIONS IN: isocitrate lyase activity, catalytic activity; INVOLVED IN: carboxylic acid metabolic process, metabolic…		OsEnS-107	OsEnS-107, EnS-107, OsI85, I85, ICL, Osl85, l43, Osl43, OsL85	TO:0000249 - leaf senescence, TO:0000276 - drought tolerance, TO:0000524 - submergence tolerance
Os02g0600400	NA	NA	NA	1.2172		NA	NA	-0.5	0.72106		7.1.1	OPP.oxidative PP.G6PD	(loc_os02g38840.2 : 999.0) no description available & (p37830|g6pd_soltu : 820.0) Glucose-6-phosphate 1-dehydrogenase, cytoplasmic isoform (EC 1.1.1.49) (G6PD) - Solanum tuberosum (Potato) & (at5g40760 : 807.0) Encodes a cytosolic glucose-6-phosphate dehydrogenase that is insensitive to reduction by DTT and whose mRNA is expressed ubiquitously.; glucose-6-phosphate dehydrogenase 6 (G6PD6); CONTAI…		OsG6PDH1	OsG6PDH1
Os04g0485300	NA	NA	NA	1.0652		0.7	0.595775	1.5	0.226595		7.1.1	OPP.oxidative PP.G6PD	(loc_os02g38840.2 : 107.0) no description available & (at5g40760 : 103.0) Encodes a cytosolic glucose-6-phosphate dehydrogenase that is insensitive to reduction by DTT and whose mRNA is expressed ubiquitously.; glucose-6-phosphate dehydrogenase 6 (G6PD6); CONTAINS InterPro DOMAIN/s: Glucose-6-phosphate dehydrogenase, C-terminal (InterPro:IPR022675), Glucose-6-phosphate dehydrogenase, active site …		OsG6PDH2	OsG6PDH2, OsG6PDH1, OsG6PDH
Os06g0111500	NA	NA	NA	1.2839		0.5	0.708365	-0.3	0.835569		7.1.3	OPP.oxidative PP.6-phosphogluconate dehydrogenase	(loc_os06g02144.2 : 954.0) no description available & (at3g02360 : 834.0) 6-phosphogluconate dehydrogenase family protein; FUNCTIONS IN: in 6 functions; INVOLVED IN: response to salt stress; LOCATED IN: peroxisome; EXPRESSED IN: 27 plant structures; EXPRESSED DURING: 16 growth stages; CONTAINS InterPro DOMAIN/s: 6-phosphogluconate dehydrogenase, NAD-binding (InterPro:IPR006115), 6-phosphogluconat…		Os6PGDH1	Os6PGDH1, Os6PGDH	TO:0006001 - salt tolerance
Os06g0111550	NA	NA	NA	1.269		NA	NA	NA	NA		7.1.3	OPP.oxidative PP.6-phosphogluconate dehydrogenase	(loc_os06g02144.2 : 936.0) no description available & (at3g02360 : 826.0) 6-phosphogluconate dehydrogenase family protein; FUNCTIONS IN: in 6 functions; INVOLVED IN: response to salt stress; LOCATED IN: peroxisome; EXPRESSED IN: 27 plant structures; EXPRESSED DURING: 16 growth stages; CONTAINS InterPro DOMAIN/s: 6-phosphogluconate dehydrogenase, NAD-binding (InterPro:IPR006115), 6-phosphogluconat…
Os06g0133800	NA	NA	NA	1.5071		0.9	0.347516	-0.1	0.943599		7.2.1	OPP.non-reductive PP.transketolase	(loc_os06g04270.1 : 1376.0) no description available & (q7sic9|tktc_maize : 1277.0) Transketolase, chloroplast (EC 2.2.1.1) (TK) - Zea mays (Maize) & (at2g45290 : 1197.0) Transketolase; FUNCTIONS IN: catalytic activity, transketolase activity; INVOLVED IN: response to cadmium ion; LOCATED IN: chloroplast stroma, chloroplast; EXPRESSED IN: 25 plant structures; EXPRESSED DURING: 16 growth stages; C…
Os01g0926300	NA	NA	NA	1.0617		1	0.496342	-0.1	0.943717		7.2.2	OPP.non-reductive PP.transaldolase	(loc_os01g70170.1 : 794.0) no description available & (at5g13420 : 625.0) Aldolase-type TIM barrel family protein; FUNCTIONS IN: catalytic activity, transaldolase activity; INVOLVED IN: response to cadmium ion; LOCATED IN: mitochondrion, chloroplast stroma, chloroplast; EXPRESSED IN: 25 plant structures; EXPRESSED DURING: 15 growth stages; CONTAINS InterPro DOMAIN/s: Transaldolase subfamily (Inte…
Os01g0926350	NA	NA	NA	1.0016		NA	NA	NA	NA		7.2.2	OPP.non-reductive PP.transaldolase	(loc_os01g70170.1 : 632.0) no description available & (at5g13420 : 538.0) Aldolase-type TIM barrel family protein; FUNCTIONS IN: catalytic activity, transaldolase activity; INVOLVED IN: response to cadmium ion; LOCATED IN: mitochondrion, chloroplast stroma, chloroplast; EXPRESSED IN: 25 plant structures; EXPRESSED DURING: 15 growth stages; CONTAINS InterPro DOMAIN/s: Transaldolase subfamily (Inte…
Os04g0306400	1.1265	NA	NA	1.0267		NA	NA	1.3	0.125046		7.2.4	OPP.non-reductive PP.ribose 5-phosphate isomerase	(loc_os04g24140.1 : 475.0) no description available & (at1g71100 : 247.0) Encodes a ribose 5-phosphate isomerase involved in the formation of uridine used for the synthesis of UDP-sugars. Mutants of this gene are affected in cellulose biosynthesis.; RADIAL SWELLING 10 (RSW10); FUNCTIONS IN: ribose-5-phosphate isomerase activity; INVOLVED IN: uridine biosynthetic process, response to karrikin, cel…		OsRPI	OsRPI, RPI
Os03g0835900	NA	NA	NA	1.1189		0.4	0.848679	-0.7	0.591507		7.3	OPP.electron transfer	(loc_os03g61960.1 : 279.0) no description available & (p27788|fer3_maize : 234.0) Ferredoxin-3, chloroplast precursor (Ferredoxin III) (Fd III) - Zea mays (Maize) & (at2g27510 : 163.0) ferredoxin 3 (FD3); FUNCTIONS IN: electron carrier activity, iron-sulfur cluster binding, 2 iron, 2 sulfur cluster binding; INVOLVED IN: electron transport chain; LOCATED IN: chloroplast; EXPRESSED IN: 22 plant str…
Os08g0434300	NA	NA	NA	1.3921		NA	NA	-1.1	0.250611		8.2.9	TCA / org transformation.other organic acid transformatons.cyt MDH	(loc_os08g33720.1 : 683.0) no description available & (at3g47520 : 545.0) Encodes a protein with NAD-dependent malate dehydrogenase activity, located in chloroplasts.; malate dehydrogenase (MDH); FUNCTIONS IN: in 6 functions; INVOLVED IN: response to cold; LOCATED IN: in 8 components; EXPRESSED IN: 25 plant structures; EXPRESSED DURING: 14 growth stages; CONTAINS InterPro DOMAIN/s: Lactate/malate…		MDH	MDH	TO:0000432 - temperature response trait, TO:0000172 - jasmonic acid sensitivity
Os05g0186300	NA	NA	NA	3.1914		NA	NA	NA	NA		8.2.10	TCA / org transformation.other organic acid transformatons.malic	(loc_os05g09440.1 : 1106.0) no description available & (p43279|maoc_orysa : 967.0) NADP-dependent malic enzyme, chloroplast precursor (EC 1.1.1.40) (NADP-ME) - Oryza sativa (Rice) & (at5g25880 : 931.0) The malic enzyme (EC 1.1.1.40) encoded by the ATNADP-ME3 is presumably cytosolic and restricted in its expression by both developmental and cell-specific signals.; NADP-malic enzyme 3 (NADP-ME3); F…		OscytME2	OscytME2, cytME2	TO:0006001 - salt tolerance
Os01g0723400	1.2345	NA	NA	NA		1	0.29803	0.6	0.602112		8.2.10	TCA / org transformation.other organic acid transformatons.malic	(loc_os01g52500.3 : 1079.0) no description available & (p51615|maox_vitvi : 935.0) NADP-dependent malic enzyme (EC 1.1.1.40) (NADP-ME) - Vitis vinifera (Grape) & (at1g79750 : 912.0) The malic enzyme (EC 1.1.1.40) encoded by AtNADP-ME4 is localized to chloroplasts. The gene is expressed throughout the whole plant and during embryogenesis and germination. A possible involvement in the fatty acid bi…		OscytME1	OscytME1
Os11g0696200	1.6559	2.1193	NA	NA		NA	NA	-2.5	0.0584252		8.2.11	TCA / org transformation.other organic acid transformatons.atp-citrate lyase	(loc_os11g47330.1 : 842.0) no description available & (at1g09430 : 750.0) Encodes subunit A of the heteromeric enzyme ATP citrate lyase (ACL). In animals, ACL is encoded by a single gene; ACL in Arabidopsis is composed of two polypeptides, ACLA (encoded by 3 genes) and ACLB (encoded by 2 genes). The holoenzyme has an A(4)B(4)stoichiometry. Expression of both ACLA and ACLB but not of either of the…
Os08g0470200	NA	NA	NA	2.2928		-2.8	0.106353	0.4	0.809116		8.3	TCA / org transformation.carbonic anhydrases	(loc_os08g36630.1 : 523.0) no description available & (at1g08080 : 290.0) alpha carbonic anhydrase 7 (ACA7); FUNCTIONS IN: carbonate dehydratase activity, zinc ion binding; INVOLVED IN: one-carbon metabolic process; LOCATED IN: endomembrane system; CONTAINS InterPro DOMAIN/s: Carbonic anhydrase, alpha-class, catalytic domain (InterPro:IPR001148), Carbonic anhydrase, CAH1-like (InterPro:IPR018340)…		OsalphaCA6	OsalphaCA6, alphaCA6
Os01g0953600	NA	NA	NA	1.7564		NA	NA	2.3	0.04443		9.1.1	mitochondrial electron transport / ATP synthesis.NADH-DH.complex I	(q941z0|nqr1_orysa : 353.0) Probable NADPH:quinone oxidoreductase 1 (EC 1.6.5.2) - Oryza sativa (Rice) & (loc_os01g72430.1 : 353.0) no description available & (at3g27890 : 243.0) Encodes NAD(P)H:quinone reductase which is an FMN binding protein that catalyzes the reduction of quinone substrates to hydroquinones.The enzyme activity was confirmed by in vitro assay.; NADPH:quinone oxidoreductase (NQ…
Os01g0954000	NA	NA	NA	4.3817		NA	NA	4	0.0548998		9.1.1	mitochondrial electron transport / ATP synthesis.NADH-DH.complex I	(q941y8|nqr2_orysa : 379.0) Probable NADPH:quinone oxidoreductase 2 (EC 1.6.5.2) - Oryza sativa (Rice) & (loc_os01g72460.1 : 379.0) no description available & (at3g27890 : 239.0) Encodes NAD(P)H:quinone reductase which is an FMN binding protein that catalyzes the reduction of quinone substrates to hydroquinones.The enzyme activity was confirmed by in vitro assay.; NADPH:quinone oxidoreductase (NQ…
Os02g0318100	NA	2.1065	NA	NA		NA	NA	NA	NA		9.4	mitochondrial electron transport / ATP synthesis.alternative oxidase	(loc_os02g21300.1 : 548.0) no description available & (at3g22360 : 382.0) encodes an alternative oxidase whose expression is limited to flowers and floral buds.; alternative oxidase 1B (AOX1B); CONTAINS InterPro DOMAIN/s: Alternative oxidase (InterPro:IPR002680); BEST Arabidopsis thaliana protein match is: alternative oxidase 1C (TAIR:AT3G27620.1); Has 1296 Blast hits to 1294 proteins in 245 spec…
Os08g0374800	1.0863	1.0895	NA	NA		1.6	0.297444	-0.4	0.712487		10.1.2	cell wall.precursor synthesis.UGE	(loc_os08g28730.1 : 839.0) no description available & (at4g10960 : 543.0) Encodes a protein with UDP-D-glucose 4-epimerase activity.; UDP-D-glucose/UDP-D-galactose 4-epimerase 5 (UGE5); FUNCTIONS IN: UDP-glucose 4-epimerase activity, protein dimerization activity; INVOLVED IN: response to stress; LOCATED IN: endomembrane system; EXPRESSED IN: male gametophyte, root, guard cell, leaf, pollen tube;…		OsUGE2	OsUGE2
Os12g0443500	1.3595	NA	1.006	1.5331		-1	0.438548	-1.6	0.0191292		10.1.4	cell wall.precursor synthesis.UDP-Glc dehydrogenase (UGD)	(loc_os12g25690.1 : 966.0) no description available & (q96558|ugdh_soybn : 890.0) UDP-glucose 6-dehydrogenase (EC 1.1.1.22) (UDP-Glc dehydrogenase) (UDP-GlcDH) (UDPGDH) - Glycine max (Soybean) & (at5g15490 : 876.0) UDP-glucose 6-dehydrogenase family protein; FUNCTIONS IN: in 7 functions; INVOLVED IN: oxidation reduction, metabolic process; LOCATED IN: cytosol, cell wall, nucleus; EXPRESSED IN: 24…
Os05g0363200	1.0275	NA	NA	NA		0.9	0.438548	-0.8	0.446764		10.1.5	cell wall.precursor synthesis.UXS	(loc_os05g29990.1 : 773.0) no description available & (at3g62830 : 634.0) encodes an isoform of UDP-glucuronic acid decarboxylase, which is predicted to be membrane-bound by PSORT. This enzyme produces UDP-xylose, which is a substrate for many cell wall carbohydrates including hemicellulose and pectin. UDP-xylose is also known to feedback regulate several cell wall biosynthetic enzymes.; UDP-GLUC…		OsUXS5	OsUXS5, UXS-5
Os07g0674100	NA	2.0534	NA	NA		-1.8	0.132963	-1.1	0.446764		10.1.5	cell wall.precursor synthesis.UXS	(loc_os07g47700.1 : 326.0) no description available & (at2g47650 : 284.0) encodes a protein similar to UDP-glucuronic acid decarboxylase. UDP-glucuronic acid decarboxylase produces UDP-xylose, which is a substrate for many cell wall carbohydrates including hemicellulose and pectin. UDP-xylose is also known to feedback regulate several cell wall biosynthetic enzymes.; UDP-xylose synthase 4 (UXS4);…		OsUXS6	OsUXS6, UXS-6
Os09g0504000	NA	NA	NA	2.5162		NA	NA	NA	NA		10.1.6	cell wall.precursor synthesis.GAE	(loc_os09g32670.1 : 731.0) no description available & (at3g23820 : 498.0) UDP-D-glucuronate 4-epimerase; UDP-D-glucuronate 4-epimerase 6 (GAE6); FUNCTIONS IN: UDP-glucuronate 4-epimerase activity, catalytic activity; INVOLVED IN: cellular metabolic process, carbohydrate metabolic process, nucleotide-sugar metabolic process, metabolic process; LOCATED IN: cellular_component unknown; EXPRESSED IN: …		OsUGlcAE4	OsUGlcAE4
Os09g0503850	NA	NA	NA	2.3827		NA	NA	NA	NA		10.1.6	cell wall.precursor synthesis.GAE	(loc_os09g32670.1 : 731.0) no description available & (at3g23820 : 498.0) UDP-D-glucuronate 4-epimerase; UDP-D-glucuronate 4-epimerase 6 (GAE6); FUNCTIONS IN: UDP-glucuronate 4-epimerase activity, catalytic activity; INVOLVED IN: cellular metabolic process, carbohydrate metabolic process, nucleotide-sugar metabolic process, metabolic process; LOCATED IN: cellular_component unknown; EXPRESSED IN: …
Os03g0278200	NA	NA	NA	1.1325		NA	NA	-0.6	0.769163		10.1.10	cell wall.precursor synthesis.RHM	(loc_os03g17000.1 : 1306.0) no description available & (at1g78570 : 1121.0) Encodes a UDP-L-Rhamnose synthase involved in the biosynthesis of rhamnose, a major monosaccharide component of pectin. Catalyzes the conversion of UDP-D-Glc to UDP-L-Rha. The dehydrogenase domain of RHM1 was shown to catalyze the conversion of UDP-D-Glc to the reaction intermediate UDP-4-keto-6-deoxy-D-Glc using recombin…
Os02g0192500	NA	3.3995	NA	-2.7101		0.1	0.962655	NA	NA		10.2	cell wall.cellulose synthesis	(loc_os02g09930.1 : 966.0) no description available & (at5g22740 : 759.0) encodes a beta-mannan synthase based on in vitro enzyme assays from heterologously expressed protein; cellulose synthase-like A02 (CSLA02); CONTAINS InterPro DOMAIN/s: Glycosyl transferase, family 2 (InterPro:IPR001173); BEST Arabidopsis thaliana protein match is: Nucleotide-diphospho-sugar transferases superfamily protein …		OsCslA1	OsCslA1, OsCSLA1
Os08g0253800	NA	3.7839	NA	-2.5298		NA	NA	-1.9	0.133252		10.2	cell wall.cellulose synthesis	(loc_os08g15420.1 : 873.0) no description available & (at4g31590 : 714.0) encodes a gene similar to cellulose synthase; Cellulose-synthase-like C5 (CSLC5); FUNCTIONS IN: cellulose synthase activity, transferase activity, transferring glycosyl groups; INVOLVED IN: biological_process unknown; LOCATED IN: nucleus; EXPRESSED IN: 23 plant structures; EXPRESSED DURING: 13 growth stages; CONTAINS InterP…		OsCslC3	OsCslC3, OsCSLC3
Os03g0736300	1.3994	NA	NA	NA		NA	NA	-0.6	0.613568		10.2	cell wall.cellulose synthesis	(q84r49|gun10_orysa : 1167.0) Endoglucanase 10 (EC 3.2.1.4) (Endo-1,4-beta glucanase 10) (OsGLU2) - Oryza sativa (Rice) & (loc_os03g52630.1 : 1167.0) no description available & (at5g49720 : 844.0) Encodes a membrane-bound endo-1,4-beta-D-glucanase, involved in cellulose biosynthesis. Loss-of-function mutants have severe cellulose-deficient phenotypes. During cell elongation, KOR1 is associated wi…		OsGH9A3	OsGH9A3
Os04g0497200	1.794	2.1334	NA	NA		NA	NA	-2	0.114739		10.2	cell wall.cellulose synthesis	(q7xuk4|gun12_orysa : 1173.0) Endoglucanase 12 (EC 3.2.1.4) (Endo-1,4-beta glucanase 12) (OsGLU3) - Oryza sativa (Rice) & (loc_os04g41970.1 : 1162.0) no description available & (at5g49720 : 690.0) Encodes a membrane-bound endo-1,4-beta-D-glucanase, involved in cellulose biosynthesis. Loss-of-function mutants have severe cellulose-deficient phenotypes. During cell elongation, KOR1 is associated wi…		OsGLU3	OsGLU3, OsGH9A2, GLU3, GH9A2
Os01g0750300	2.6959	2.9336	NA	NA		NA	NA	-2.2	0.0951543		10.2.1	cell wall.cellulose synthesis.cellulose synthase	(loc_os01g54620.1 : 1891.0) no description available & (at4g18780 : 1447.0) Encodes a member of the cellulose synthase family involved in secondary cell wall biosynthesis. Mutants have abnormal xylem formation, reduced cellulose content, and enhanced drought and osmotic stress tolerance. Mediates resistance towards bacterial pathogens via ABA. Confers resistance towards bacterial and fungal patho…		OsCesA4	OsCesA4, OsCESA4, CESA4, OS_CESA04, BC11, bc7t, Bc7(t), bc-7, OsCesA 4, CesA4	TO:0000011 - nitrogen sensitivity, TO:0000051 - stem strength, TO:0000460 - light intensity sensitivity
Os10g0467800	2.6659	3.4154	NA	NA		NA	NA	NA	NA		10.2.1	cell wall.cellulose synthesis.cellulose synthase	(loc_os10g32980.1 : 278.0) no description available & (at5g44030 : 252.0) Encodes a cellulose synthase involved in secondary cell wall biosynthesis. Confers resistance towards bacterial and fungal pathogens, independent of salicylic acid, ethylene and jasmonate signaling.; cellulose synthase A4 (CESA4); FUNCTIONS IN: cellulose synthase activity, transferase activity, transferring glycosyl groups;…		OsCesA7	OsCesA7, OsCESA7, OS_CESA07, OsCesA 7, CesA7	TO:0000011 - nitrogen sensitivity, TO:0000051 - stem strength, TO:0000640 - total root number
Os05g0176100	1.2229	1.2359	NA	NA		0.7	0.467728	NA	NA		10.2.1	cell wall.cellulose synthesis.cellulose synthase	(loc_os05g08370.1 : 2033.0) no description available & (at4g32410 : 1697.0) Encodes a cellulose synthase isomer. CESA1 mutants have cellulose defect in the primary cell wall. Multiple lines of evidence suggest that CESA1, along with CESA3 and CESA6 are present in the same plasma membrane complex for cellulose biosynthesis. lasma membrane complex for cellulose biosynthesis. As inferred from the nu…		OsCesA1	OsCesA1, OsCesA-1, OsCESA1, OS_CESA01, CesA1	TO:0000460 - light intensity sensitivity
Os07g0208500	1.0443	1.2569	NA	NA		-0.9	0.483095	NA	NA		10.2.1	cell wall.cellulose synthesis.cellulose synthase	(loc_os07g10770.1 : 2114.0) no description available & (at5g05170 : 1686.0) Encodes a cellulose synthase isomer. CESA3 mutants have cellulose defect in the primary cell wall. Multiple lines of evidence suggest that CESA3, along with CESA1 and CESA6 are present in the same plasma membrane complex for cellulose biosynthesis. As inferred from the null role of secondary wall-type CesAs, included in a…		OsCesA8	OsCesA8, OsCESA8, OS_CESA08, CesA8	TO:0000460 - light intensity sensitivity
Os07g0252400	1.3493	1.3702	NA	NA		1.1	0.40744	1.3	0.369694		10.2.1	cell wall.cellulose synthesis.cellulose synthase	(loc_os07g14850.1 : 1972.0) no description available & (at4g39350 : 1514.0) Encodes a cellulose synthase isomer, related to CESA6. As inferred from the null role of secondary wall-type CesAs, included in a set of five primary wall-type CesAs that may support trichome cell wall thickening.; cellulose synthase A2 (CESA2); FUNCTIONS IN: cellulose synthase activity, transferase activity, transferring…		OsCesA6	OsCesA6, OsCESA6, OS_CESA06
Os02g0192500	NA	3.3995	NA	-2.7101		0.1	0.962655	NA	NA		10.2.1	cell wall.cellulose synthesis.cellulose synthase	(loc_os02g09930.1 : 966.0) no description available & (at5g22740 : 759.0) encodes a beta-mannan synthase based on in vitro enzyme assays from heterologously expressed protein; cellulose synthase-like A02 (CSLA02); CONTAINS InterPro DOMAIN/s: Glycosyl transferase, family 2 (InterPro:IPR001173); BEST Arabidopsis thaliana protein match is: Nucleotide-diphospho-sugar transferases superfamily protein …		OsCslA1	OsCslA1, OsCSLA1
Os08g0160500	1.5887	1.7599	NA	NA		1	0.468957	-0.4	0.840865		10.2.1	cell wall.cellulose synthesis.cellulose synthase	(loc_os08g06380.1 : 1707.0) no description available & (at5g16910 : 868.0) encodes a gene similar to cellulose synthase. Located in golgi membranes.; cellulose-synthase like D2 (CSLD2); FUNCTIONS IN: cellulose synthase activity, transferase activity, transferring glycosyl groups; INVOLVED IN: plant-type cell wall biogenesis, response to cold, polysaccharide biosynthetic process, root hair elongat…		OsCslF6	OsCslF6, OsCSLF6, OsCLD3, CLD3
Os08g0160600	1.6049	1.7621	NA	NA		NA	NA	NA	NA		10.2.1	cell wall.cellulose synthesis.cellulose synthase	(loc_os08g06380.1 : 1079.0) no description available & (at1g02730 : 546.0) Encodes a gene similar to cellulose synthase. Knock-out mutant has reduced growth, reduced xylan level and reduced xylan synthase activity in stems.; cellulose synthase-like D5 (CSLD5); CONTAINS InterPro DOMAIN/s: Cellulose synthase (InterPro:IPR005150); BEST Arabidopsis thaliana protein match is: cellulose synthase-like D…
Os09g0422500	2.6544	3.3071	NA	NA		NA	NA	NA	NA		10.2.1	cell wall.cellulose synthesis.cellulose synthase	(loc_os09g25490.1 : 2011.0) no description available & (at5g17420 : 1669.0) Encodes a xylem-specific cellulose synthase that is phosphorylated on one or more serine residues (on either S185 or one of S180 or S181).; IRREGULAR XYLEM 3 (IRX3); FUNCTIONS IN: cellulose synthase activity; INVOLVED IN: cellulose biosynthetic process, plant-type cell wall biogenesis, secondary cell wall biogenesis, rham…
Os09g0422550	2.6118	3.582	NA	NA		NA	NA	NA	NA		10.2.1	cell wall.cellulose synthesis.cellulose synthase	(loc_os09g25490.1 : 1299.0) no description available & (at4g39350 : 1080.0) Encodes a cellulose synthase isomer, related to CESA6. As inferred from the null role of secondary wall-type CesAs, included in a set of five primary wall-type CesAs that may support trichome cell wall thickening.; cellulose synthase A2 (CESA2); FUNCTIONS IN: cellulose synthase activity, transferase activity, transferring…
Os10g0467850	2.5605	3.5863	NA	NA		NA	NA	NA	NA		10.2.1	cell wall.cellulose synthesis.cellulose synthase	(loc_os10g32980.1 : 848.0) no description available & (at5g44030 : 660.0) Encodes a cellulose synthase involved in secondary cell wall biosynthesis. Confers resistance towards bacterial and fungal pathogens, independent of salicylic acid, ethylene and jasmonate signaling.; cellulose synthase A4 (CESA4); FUNCTIONS IN: cellulose synthase activity, transferase activity, transferring glycosyl groups;…
Os03g0416200	5.5929	2.5556	NA	NA		NA	NA	NA	NA		10.2.2	cell wall.cellulose synthesis.COBRA	(q6vsv1|cobl5_orysa : 828.0) COBRA-like 5 protein precursor (Protein BRITTLE CULM1) - Oryza sativa (Rice) & (loc_os03g30250.1 : 828.0) no description available & (at5g15630 : 657.0) Encodes a member of the COBRA family, similar to phytochelatin synthetase. Involved in secondary cell wall biosynthesis. Mutants make smaller plants with reduced levels of cellulose and cell wall sugars.; IRREGULAR XY…		OsBC1	bc1, bc-1, OsBC1, CWA1, FP1	TO:0000051 - stem strength, TO:0000108 - leaf shattering, TO:0000061 - node shattering
Os05g0386800	1.5564	1.3163	NA	NA		NA	NA	NA	NA		10.2.2	cell wall.cellulose synthesis.COBRA	(q60e70|cobl3_orysa : 342.0) COBRA-like 3 protein precursor (BRITTLE CULM1-like 4 protein) - Oryza sativa (Rice) & (loc_os05g32110.3 : 342.0) no description available & (at3g02210 : 261.0) COBRA-like protein 1 precursor (COBL1); CONTAINS InterPro DOMAIN/s: Glycosyl-phosphatidyl inositol-anchored, plant (InterPro:IPR006918), COBRA-like (InterPro:IPR017391); BEST Arabidopsis thaliana protein match …
Os05g0386700	1.588	1.4714	NA	NA		NA	NA	NA	NA		10.2.2	cell wall.cellulose synthesis.COBRA	(q60e70|cobl3_orysa : 377.0) COBRA-like 3 protein precursor (BRITTLE CULM1-like 4 protein) - Oryza sativa (Rice) & (loc_os05g32110.1 : 377.0) no description available & (at5g60920 : 271.0) Encodes a glycosylphosphatidylinositol-anchored protein localized primarily in the plasma membrane of the longitudinal sides of root cells. Necessary for oriented cell expansion in Arabidopsis. Cob mutants have…
Os10g0497700	1.0771	NA	NA	NA		NA	NA	NA	NA		10.2.2	cell wall.cellulose synthesis.COBRA	(q8w3e8|cobl4_orysa : 551.0) COBRA-like 4 protein precursor (BRITTLE CULM1-like 9 protein) - Oryza sativa (Rice) & (loc_os10g35460.1 : 551.0) no description available & (at5g60920 : 360.0) Encodes a glycosylphosphatidylinositol-anchored protein localized primarily in the plasma membrane of the longitudinal sides of root cells. Necessary for oriented cell expansion in Arabidopsis. Cob mutants have…
Os02g0275200	NA	NA	NA	2.6034		NA	NA	NA	NA		10.3	cell wall.hemicellulose synthesis	(loc_os02g17534.1 : 1046.0) no description available & (q9m5q1|fut1_pea : 394.0) Galactoside 2-alpha-L-fucosyltransferase (EC 2.4.1.69) (Xyloglucan alpha-(1,2)-fucosyltransferase) (PsFT1) - Pisum sativum (Garden pea) & (at2g03220 : 377.0) member of Glycosyltransferase Family- 37; fucosyltransferase 1 (FT1); FUNCTIONS IN: transferase activity, transferring glycosyl groups, fucosyltransferase activ…
Os08g0334900	NA	NA	NA	3.8796		NA	NA	NA	NA		10.3	cell wall.hemicellulose synthesis	(loc_os08g24750.1 : 1100.0) no description available & (q9m5q1|fut1_pea : 410.0) Galactoside 2-alpha-L-fucosyltransferase (EC 2.4.1.69) (Xyloglucan alpha-(1,2)-fucosyltransferase) (PsFT1) - Pisum sativum (Garden pea) & (at2g03220 : 395.0) member of Glycosyltransferase Family- 37; fucosyltransferase 1 (FT1); FUNCTIONS IN: transferase activity, transferring glycosyl groups, fucosyltransferase activ…
Os04g0650366	1.1955	NA	NA	NA		NA	NA	NA	NA		10.3.2	cell wall.hemicellulose synthesis.glucuronoxylan	(loc_os04g55670.1 : 377.0) no description available & (at4g36890 : 113.0) The IRX14 gene encodes a putative family 43 glycosyl transferase that contributes to xylan biosynthesis. It was identified based on its gene expression co-variance with the IRX3 gene involved in secondary cell wall synthesis. A biochemical assay using the irx14 mutant indicates that IRX14 might function in xylose chain elon…		OsGT43I	OsGT43I, OsGT43B	TO:0002649 - pesticide sensitivity
Os03g0287800	2.2277	NA	NA	NA		NA	NA	NA	NA		10.3.2	cell wall.hemicellulose synthesis.glucuronoxylan	(loc_os03g17850.1 : 465.0) no description available & (at2g37090 : 175.0) The IRX9 gene encodes a putative family 43 glycosyl transferase. It was coordinately expressed with the cellulose synthase subunits during secondary cell wall formation. Cell wall analysis revealed a decrease in the abundance of xylan in the irx9 mutant, indicating that IRX9 is required for xylan synthesis. Mutants have irr…		OsGT43B	OsGT43B
Os04g0650333	1.3015	NA	NA	NA		NA	NA	NA	NA		10.3.2	cell wall.hemicellulose synthesis.glucuronoxylan	(loc_os04g55670.1 : 357.0) no description available & (at4g36890 : 108.0) The IRX14 gene encodes a putative family 43 glycosyl transferase that contributes to xylan biosynthesis. It was identified based on its gene expression co-variance with the IRX3 gene involved in secondary cell wall synthesis. A biochemical assay using the irx14 mutant indicates that IRX14 might function in xylose chain elon…
Os03g0287750	2.4308	NA	NA	NA		NA	NA	NA	NA		10.3.2	cell wall.hemicellulose synthesis.glucuronoxylan	(loc_os03g17850.1 : 306.0) no description available & (at2g37090 : 102.0) The IRX9 gene encodes a putative family 43 glycosyl transferase. It was coordinately expressed with the cellulose synthase subunits during secondary cell wall formation. Cell wall analysis revealed a decrease in the abundance of xylan in the irx9 mutant, indicating that IRX9 is required for xylan synthesis. Mutants have irr…
Os03g0184300	NA	NA	NA	2.1994		NA	NA	NA	NA		10.3.2	cell wall.hemicellulose synthesis.glucuronoxylan	(loc_os03g08600.1 : 1003.0) no description available & (at4g33330 : 614.0) plant glycogenin-like starch initiation protein 3 (PGSIP3); FUNCTIONS IN: transferase activity, transferring glycosyl groups; INVOLVED IN: biosynthetic process; LOCATED IN: endomembrane system; EXPRESSED IN: inflorescence meristem, sperm cell, root, flower; EXPRESSED DURING: petal differentiation and expansion stage; CONTA…
Os03g0678800	NA	-2.3287	NA	NA		NA	NA	NA	NA		10.3.2	cell wall.hemicellulose synthesis.glucuronoxylan	(loc_os03g47530.1 : 635.0) no description available & (at1g19300 : 405.0) The PARVUS/GLZ1 gene encodes a putative family 8 glycosyl transferase that contributes to xylan biosynthesis. Its gene expression shows good co-variance with the IRX3 gene involved in secondary cell wall synthesis. PARVUS/GLZ1 is predicted to have galacturonosyltransferase activity and may be involved in the formation of th…
Os03g0788600	2.0638	1.6811	NA	NA		2.8	0.123483	-0.4	0.83573		10.5.1.1	cell wall.cell wall proteins.AGPs.AGP	(loc_os03g57460.1 : 706.0) no description available & (at2g35860 : 508.0) FASCICLIN-like arabinogalactan protein 16 precursor (FLA16); INVOLVED IN: cell adhesion; LOCATED IN: endomembrane system; EXPRESSED IN: 22 plant structures; EXPRESSED DURING: 13 growth stages; CONTAINS InterPro DOMAIN/s: FAS1 domain (InterPro:IPR000782); BEST Arabidopsis thaliana protein match is: FASCICLIN-like arabinogala…		OsFLA24	OsFLA24	TO:0000166 - gibberellic acid sensitivity, TO:0000615 - abscisic acid sensitivity
Os05g0563550	NA	4.0997	NA	-3.0003		NA	NA	-2.4	0.0248086		10.5.1.1	cell wall.cell wall proteins.AGPs.AGP	(loc_os05g48890.1 : 302.0) no description available & (at1g03870 : 176.0) fasciclin-like arabinogalactan-protein 9 (Fla9); FASCICLIN-like arabinoogalactan 9 (FLA9); LOCATED IN: anchored to plasma membrane, plasma membrane, anchored to membrane; EXPRESSED IN: 23 plant structures; EXPRESSED DURING: 14 growth stages; CONTAINS InterPro DOMAIN/s: FAS1 domain (InterPro:IPR000782); BEST Arabidopsis thal…		OsFLA18	OsFLA18	TO:0000276 - drought tolerance, TO:0006001 - salt tolerance
Os09g0248100	2.2713	2.4731	NA	NA		NA	NA	-1.2	0.42545		10.5.1.1	cell wall.cell wall proteins.AGPs.AGP	(loc_os09g07350.1 : 560.0) no description available & (at4g12730 : 283.0) AF333971 Arabidopsis thaliana fasciclin-like arabinogalactan-protein 2 (Fla2) mRNA, complete cds; FASCICLIN-like arabinogalactan 2 (FLA2); INVOLVED IN: response to cyclopentenone; LOCATED IN: anchored to plasma membrane, plasma membrane, anchored to membrane, membrane; EXPRESSED IN: 25 plant structures; EXPRESSED DURING: 13…		OsFLA11	OsFLA11	TO:0000615 - abscisic acid sensitivity, TO:0000166 - gibberellic acid sensitivity
Os01g0668100	1.3333	2.7429	NA	-1.8878		NA	NA	-1.3	0.263319		10.5.1.1	cell wall.cell wall proteins.AGPs.AGP	(loc_os01g47780.1 : 282.0) no description available & (at5g03170 : 136.0) FASCICLIN-like arabinogalactan-protein 11 (FLA11); CONTAINS InterPro DOMAIN/s: FAS1 domain (InterPro:IPR000782); BEST Arabidopsis thaliana protein match is: FASCICLIN-like arabinogalactan-protein 12 (TAIR:AT5G60490.1); Has 965 Blast hits to 948 proteins in 162 species: Archae - 18; Bacteria - 233; Metazoa - 22; Fungi - 18; …		OsFLA7	OsFLA7	TO:0000621 - inflorescence development trait
Os07g0160600	1.9274	1.8406	NA	NA		NA	NA	-0.2	0.901093		10.5.1.1	cell wall.cell wall proteins.AGPs.AGP	(loc_os07g06680.1 : 659.0) no description available & (at2g35860 : 480.0) FASCICLIN-like arabinogalactan protein 16 precursor (FLA16); INVOLVED IN: cell adhesion; LOCATED IN: endomembrane system; EXPRESSED IN: 22 plant structures; EXPRESSED DURING: 13 growth stages; CONTAINS InterPro DOMAIN/s: FAS1 domain (InterPro:IPR000782); BEST Arabidopsis thaliana protein match is: FASCICLIN-like arabinogala…		OsFLA16	OsFLA16
Os08g0321000	1.1384	2.1901	NA	NA		1.5	0.104962	0.3	0.835079		10.5.1.1	cell wall.cell wall proteins.AGPs.AGP	(loc_os08g23180.1 : 593.0) no description available & (at5g55730 : 278.0) fasciclin-like arabinogalactan-protein 1 (Fla1); FASCICLIN-like arabinogalactan 1 (FLA1); CONTAINS InterPro DOMAIN/s: FAS1 domain (InterPro:IPR000782); BEST Arabidopsis thaliana protein match is: FASCICLIN-like arabinogalactan 2 (TAIR:AT4G12730.1). & (reliability: 556.0) & (original description: no original description)		OsFLA3	OsFLA3
Os05g0563600	2.3204	1.8999	NA	NA		-0.4	0.814236	-1.7	0.0400565		10.5.1.1	cell wall.cell wall proteins.AGPs.AGP	(loc_os05g48900.1 : 298.0) no description available & (at5g44130 : 145.0) FASCICLIN-like arabinogalactan protein 13 precursor (FLA13); FUNCTIONS IN: molecular_function unknown; LOCATED IN: anchored to plasma membrane, plasma membrane, anchored to membrane, plant-type cell wall; EXPRESSED IN: 23 plant structures; EXPRESSED DURING: 14 growth stages; CONTAINS InterPro DOMAIN/s: FAS1 domain (InterPro…		OsFLA6	OsFLA6
Os03g0788650	1.9625	1.7682	NA	NA		NA	NA	NA	NA		10.5.1.1	cell wall.cell wall proteins.AGPs.AGP	(loc_os03g57460.1 : 683.0) no description available & (at2g35860 : 508.0) FASCICLIN-like arabinogalactan protein 16 precursor (FLA16); INVOLVED IN: cell adhesion; LOCATED IN: endomembrane system; EXPRESSED IN: 22 plant structures; EXPRESSED DURING: 13 growth stages; CONTAINS InterPro DOMAIN/s: FAS1 domain (InterPro:IPR000782); BEST Arabidopsis thaliana protein match is: FASCICLIN-like arabinogala…
Os07g0160800	1.893	2.0115	NA	NA		NA	NA	NA	NA		10.5.1.1	cell wall.cell wall proteins.AGPs.AGP	(loc_os07g06680.1 : 648.0) no description available & (at2g35860 : 480.0) FASCICLIN-like arabinogalactan protein 16 precursor (FLA16); INVOLVED IN: cell adhesion; LOCATED IN: endomembrane system; EXPRESSED IN: 22 plant structures; EXPRESSED DURING: 13 growth stages; CONTAINS InterPro DOMAIN/s: FAS1 domain (InterPro:IPR000782); BEST Arabidopsis thaliana protein match is: FASCICLIN-like arabinogala…
Os02g0275200	NA	NA	NA	2.6034		NA	NA	NA	NA		10.5.1.2	cell wall.cell wall proteins.AGPs.AGP Fucosyltransferase	(loc_os02g17534.1 : 1046.0) no description available & (q9m5q1|fut1_pea : 394.0) Galactoside 2-alpha-L-fucosyltransferase (EC 2.4.1.69) (Xyloglucan alpha-(1,2)-fucosyltransferase) (PsFT1) - Pisum sativum (Garden pea) & (at2g03220 : 377.0) member of Glycosyltransferase Family- 37; fucosyltransferase 1 (FT1); FUNCTIONS IN: transferase activity, transferring glycosyl groups, fucosyltransferase activ…
Os08g0334900	NA	NA	NA	3.8796		NA	NA	NA	NA		10.5.1.2	cell wall.cell wall proteins.AGPs.AGP Fucosyltransferase	(loc_os08g24750.1 : 1100.0) no description available & (q9m5q1|fut1_pea : 410.0) Galactoside 2-alpha-L-fucosyltransferase (EC 2.4.1.69) (Xyloglucan alpha-(1,2)-fucosyltransferase) (PsFT1) - Pisum sativum (Garden pea) & (at2g03220 : 395.0) member of Glycosyltransferase Family- 37; fucosyltransferase 1 (FT1); FUNCTIONS IN: transferase activity, transferring glycosyl groups, fucosyltransferase activ…
Os03g0795350	1.3983	NA	NA	NA		NA	NA	NA	NA		10.5.3	cell wall.cell wall proteins.LRR	(loc_os03g58110.1 : 597.0) no description available & (at4g13340 : 328.0) Leucine-rich repeat (LRR) family protein; FUNCTIONS IN: structural constituent of cell wall; LOCATED IN: cell wall, plant-type cell wall; EXPRESSED IN: 23 plant structures; EXPRESSED DURING: 13 growth stages; CONTAINS InterPro DOMAIN/s: Leucine-rich repeat-containing N-terminal domain, type 2 (InterPro:IPR013210); BEST Arab…
Os03g0795300	1.4063	NA	NA	NA		NA	NA	NA	NA		10.5.3	cell wall.cell wall proteins.LRR	(loc_os03g58110.1 : 692.0) no description available & (at4g13340 : 386.0) Leucine-rich repeat (LRR) family protein; FUNCTIONS IN: structural constituent of cell wall; LOCATED IN: cell wall, plant-type cell wall; EXPRESSED IN: 23 plant structures; EXPRESSED DURING: 13 growth stages; CONTAINS InterPro DOMAIN/s: Leucine-rich repeat-containing N-terminal domain, type 2 (InterPro:IPR013210); BEST Arab…
Os04g0505200	NA	3.6455	NA	NA		0.4	0.840543	-0.8	0.596112		10.5.3	cell wall.cell wall proteins.LRR	(loc_os04g42620.1 : 860.0) no description available & (at4g06744 : 338.0) Leucine-rich repeat (LRR) family protein; BEST Arabidopsis thaliana protein match is: Leucine-rich repeat (LRR) family protein (TAIR:AT3G19320.1); Has 45026 Blast hits to 12967 proteins in 516 species: Archae - 11; Bacteria - 711; Metazoa - 1155; Fungi - 115; Plants - 40928; Viruses - 0; Other Eukaryotes - 2106 (source: NCB…
Os01g0594300	NA	3.2643	NA	-2.7915		NA	NA	-2.4	0.106653		10.5.3	cell wall.cell wall proteins.LRR	(loc_os01g41120.1 : 704.0) no description available & (at4g13340 : 408.0) Leucine-rich repeat (LRR) family protein; FUNCTIONS IN: structural constituent of cell wall; LOCATED IN: cell wall, plant-type cell wall; EXPRESSED IN: 23 plant structures; EXPRESSED DURING: 13 growth stages; CONTAINS InterPro DOMAIN/s: Leucine-rich repeat-containing N-terminal domain, type 2 (InterPro:IPR013210); BEST Arab…
Os07g0604800	NA	2.1347	NA	NA		-0.3	0.884019	-0.4	0.776244		10.5.5	cell wall.cell wall proteins.RGP	(loc_os07g41360.1 : 742.0) no description available & (q9sc19|uptg1_soltu : 660.0) Alpha-1,4-glucan-protein synthase [UDP-forming] 1 (EC 2.4.1.112) (UDP-glucose:protein transglucosylase 1) (UPTG 1) - Solanum tuberosum (Potato) & (at3g02230 : 645.0) reversibly glycosylated polypeptide possibly involved in plant cell wall synthesis; reversibly glycosylated polypeptide 1 (RGP1); FUNCTIONS IN: cellul…		OsUAM3	OsUAM3
Os10g0524300	NA	NA	2.1367	2.0615		NA	NA	NA	NA		10.6	cell wall.degradation	(loc_os10g38040.1 : 122.0) no description available & (at5g62150 : 95.5) peptidoglycan-binding LysM domain-containing protein; FUNCTIONS IN: molecular_function unknown; INVOLVED IN: cell wall macromolecule catabolic process; LOCATED IN: endomembrane system; EXPRESSED IN: 15 plant structures; EXPRESSED DURING: 6 growth stages; BEST Arabidopsis thaliana protein match is: peptidoglycan-binding LysM …		OsEMSA1	OsEMSA1	TO:0000476 - growth hormone content, TO:0000401 - plant growth hormone sensitivity, TO:0000180 - spikelet fertility
Os03g0749300	1.4147	1.344	NA	NA		0.1	0.974849	NA	NA		10.6.1	cell wall.degradation.cellulases and beta -1,4-glucanases	(loc_os03g53800.5 : 196.0) no description available & (at5g20950 : 161.0) Glycosyl hydrolase family protein; FUNCTIONS IN: hydrolase activity, hydrolyzing O-glycosyl compounds; INVOLVED IN: carbohydrate metabolic process; LOCATED IN: cell wall, membrane, plant-type cell wall; EXPRESSED IN: 25 plant structures; EXPRESSED DURING: 13 growth stages; CONTAINS InterPro DOMAIN/s: Glycoside hydrolase, fa…		OsBGLU1	OsBGLU1
Os09g0394300	2.039	NA	NA	NA		NA	NA	NA	NA		10.6.1	cell wall.degradation.cellulases and beta -1,4-glucanases	(q6h3z9|gun22_orysa : 779.0) Endoglucanase 22 precursor (EC 3.2.1.4) (Endo-1,4-beta glucanase 22) (OsGLU11) - Oryza sativa (Rice) & (loc_os09g23084.1 : 779.0) no description available & (at2g32990 : 526.0) glycosyl hydrolase 9B8 (GH9B8); FUNCTIONS IN: hydrolase activity, hydrolyzing O-glycosyl compounds, catalytic activity; INVOLVED IN: carbohydrate metabolic process; LOCATED IN: endomembrane sys…		OsGH9B11	OsGH9B11
Os09g0533900	1.1687	NA	NA	NA		1.2	0.402092	NA	NA		10.6.1	cell wall.degradation.cellulases and beta -1,4-glucanases	(q69sg5|gun24_orysa : 955.0) Endoglucanase 24 precursor (EC 3.2.1.4) (Endo-1,4-beta glucanase 24) - Oryza sativa (Rice) & (loc_os09g36350.1 : 955.0) no description available & (at1g75680 : 620.0) glycosyl hydrolase 9B7 (GH9B7); FUNCTIONS IN: hydrolase activity, hydrolyzing O-glycosyl compounds, catalytic activity; INVOLVED IN: carbohydrate metabolic process; LOCATED IN: plasma membrane; EXPRESSED…		OsGH9B5	OsGH9B5
Os02g0151300	1.8188	NA	NA	NA		NA	NA	NA	NA		10.6.1	cell wall.degradation.cellulases and beta -1,4-glucanases	(q67uw5|gun5_orysa : 856.0) Endoglucanase 5 precursor (EC 3.2.1.4) (Endo-1,4-beta glucanase 5) - Oryza sativa (Rice) & (loc_os02g05744.1 : 856.0) no description available & (at2g32990 : 573.0) glycosyl hydrolase 9B8 (GH9B8); FUNCTIONS IN: hydrolase activity, hydrolyzing O-glycosyl compounds, catalytic activity; INVOLVED IN: carbohydrate metabolic process; LOCATED IN: endomembrane system; EXPRESSE…		OsGH9B7	OsGH9B7
Os06g0247900	1.6379	NA	NA	NA		NA	NA	-1	0.585057		10.6.1	cell wall.degradation.cellulases and beta -1,4-glucanases	(q654u4|gun16_orysa : 717.0) Endoglucanase 16 precursor (EC 3.2.1.4) (Endo-1,4-beta glucanase 16) - Oryza sativa (Rice) & (loc_os02g50490.1 : 637.0) no description available & (at2g32990 : 483.0) glycosyl hydrolase 9B8 (GH9B8); FUNCTIONS IN: hydrolase activity, hydrolyzing O-glycosyl compounds, catalytic activity; INVOLVED IN: carbohydrate metabolic process; LOCATED IN: endomembrane system; EXPRE…		OsGH9B9	OsGH9B9
Os03g0749401	1.3353	1.4667	NA	NA		NA	NA	NA	NA		10.6.1	cell wall.degradation.cellulases and beta -1,4-glucanases	(at5g20950 : 503.0) Glycosyl hydrolase family protein; FUNCTIONS IN: hydrolase activity, hydrolyzing O-glycosyl compounds; INVOLVED IN: carbohydrate metabolic process; LOCATED IN: cell wall, membrane, plant-type cell wall; EXPRESSED IN: 25 plant structures; EXPRESSED DURING: 13 growth stages; CONTAINS InterPro DOMAIN/s: Glycoside hydrolase, family 3, N-terminal (InterPro:IPR001764), Glycoside hyd…
Os03g0749650	1.1223	1.5778	NA	NA		NA	NA	NA	NA		10.6.1	cell wall.degradation.cellulases and beta -1,4-glucanases	(loc_os03g53860.4 : 570.0) no description available & (at5g20950 : 408.0) Glycosyl hydrolase family protein; FUNCTIONS IN: hydrolase activity, hydrolyzing O-glycosyl compounds; INVOLVED IN: carbohydrate metabolic process; LOCATED IN: cell wall, membrane, plant-type cell wall; EXPRESSED IN: 25 plant structures; EXPRESSED DURING: 13 growth stages; CONTAINS InterPro DOMAIN/s: Glycoside hydrolase, fa…
Os03g0749500	1.1005	1.5834	NA	NA		0.5	0.752967	-1.3	0.388915		10.6.1	cell wall.degradation.cellulases and beta -1,4-glucanases	(loc_os03g53860.4 : 1231.0) no description available & (at5g20950 : 900.0) Glycosyl hydrolase family protein; FUNCTIONS IN: hydrolase activity, hydrolyzing O-glycosyl compounds; INVOLVED IN: carbohydrate metabolic process; LOCATED IN: cell wall, membrane, plant-type cell wall; EXPRESSED IN: 25 plant structures; EXPRESSED DURING: 13 growth stages; CONTAINS InterPro DOMAIN/s: Glycoside hydrolase, f…
Os02g0131400	NA	5.0997	NA	NA		NA	NA	NA	NA		10.6.1	cell wall.degradation.cellulases and beta -1,4-glucanases	(loc_os02g03870.1 : 1192.0) no description available & (at5g20950 : 841.0) Glycosyl hydrolase family protein; FUNCTIONS IN: hydrolase activity, hydrolyzing O-glycosyl compounds; INVOLVED IN: carbohydrate metabolic process; LOCATED IN: cell wall, membrane, plant-type cell wall; EXPRESSED IN: 25 plant structures; EXPRESSED DURING: 13 growth stages; CONTAINS InterPro DOMAIN/s: Glycoside hydrolase, f…
Os06g0697000	NA	NA	NA	-3.4196		NA	NA	-0.9	0.562871		10.6.2	cell wall.degradation.mannan-xylose-arabinose-fucose	(loc_os06g48200.1 : 275.0) no description available & (at5g57550 : 224.0) xyloglucan endotransglycosylase-related protein (XTR3); xyloglucan endotransglucosylase/hydrolase 25 (XTH25); FUNCTIONS IN: hydrolase activity, acting on glycosyl bonds, xyloglucan:xyloglucosyl transferase activity; INVOLVED IN: plant-type cell wall biogenesis; LOCATED IN: endomembrane system, cell wall, apoplast; EXPRESSED…		OsXTH10	OsXTH10
Os08g0240500	NA	2.8466	NA	NA		-1.2	0.480129	-2.6	0.0148551		10.6.2	cell wall.degradation.mannan-xylose-arabinose-fucose	(loc_os08g14200.1 : 432.0) no description available & (at5g57550 : 179.0) xyloglucan endotransglycosylase-related protein (XTR3); xyloglucan endotransglucosylase/hydrolase 25 (XTH25); FUNCTIONS IN: hydrolase activity, acting on glycosyl bonds, xyloglucan:xyloglucosyl transferase activity; INVOLVED IN: plant-type cell wall biogenesis; LOCATED IN: endomembrane system, cell wall, apoplast; EXPRESSED…		OsXTH4	OsXTH4
Os04g0640700	1.8231	4.335	NA	NA		1.7	0.194921	NA	NA		10.6.2	cell wall.degradation.mannan-xylose-arabinose-fucose	(loc_os04g54810.1 : 1466.0) no description available & (at5g64570 : 1080.0) Encodes a beta-d-xylosidase that belongs to family 3 of glycoside hydrolases.; beta-D-xylosidase 4 (XYL4); FUNCTIONS IN: xylan 1,4-beta-xylosidase activity, hydrolase activity, hydrolyzing O-glycosyl compounds; INVOLVED IN: xylan catabolic process; LOCATED IN: apoplast, cell wall; EXPRESSED IN: 24 plant structures; EXPRES…
Os03g0320100	-1.2829	NA	NA	-1.9746		NA	NA	-0.4	0.843976		10.6.2	cell wall.degradation.mannan-xylose-arabinose-fucose	(loc_os03g20420.1 : 523.0) no description available & (at3g10740 : 268.0) Encodes a bifunctional alpha-l-arabinofuranosidase/beta-d-xylosidase that belongs to family 51 of glycoside hydrolases. It may be involved in cell wall modification.; alpha-L-arabinofuranosidase 1 (ASD1); FUNCTIONS IN: hydrolase activity, acting on glycosyl bonds, xylan 1,4-beta-xylosidase activity, alpha-N-arabinofuranosid…
Os11g0673200	NA	-1.3647	NA	1.3022		NA	NA	0.5	0.760747		10.6.2	cell wall.degradation.mannan-xylose-arabinose-fucose	(loc_os11g44950.1 : 1179.0) no description available & (at1g02640 : 741.0) encodes a protein similar to a beta-xylosidase located in the extracellular matrix. This is a member of glycosyl hydrolase family 3 and has six other closely related members.; beta-xylosidase 2 (BXL2); FUNCTIONS IN: hydrolase activity, hydrolyzing O-glycosyl compounds; INVOLVED IN: carbohydrate metabolic process; LOCATED I…
Os04g0640750	NA	5.6472	NA	NA		NA	NA	NA	NA		10.6.2	cell wall.degradation.mannan-xylose-arabinose-fucose	(loc_os04g54810.1 : 501.0) no description available & (at5g64570 : 404.0) Encodes a beta-d-xylosidase that belongs to family 3 of glycoside hydrolases.; beta-D-xylosidase 4 (XYL4); FUNCTIONS IN: xylan 1,4-beta-xylosidase activity, hydrolase activity, hydrolyzing O-glycosyl compounds; INVOLVED IN: xylan catabolic process; LOCATED IN: apoplast, cell wall; EXPRESSED IN: 24 plant structures; EXPRESSE…
Os06g0696450	NA	NA	NA	-1.1923		NA	NA	NA	NA		10.6.2	cell wall.degradation.mannan-xylose-arabinose-fucose	(loc_os06g48160.1 : 276.0) no description available & (at5g57560 : 183.0) Encodes a cell wall-modifying enzyme, rapidly upregulated in response to environmental stimuli; Touch 4 (TCH4); CONTAINS InterPro DOMAIN/s: Xyloglucan endotransglucosylase/hydrolase (InterPro:IPR016455), Xyloglucan endo-transglycosylase, C-terminal (InterPro:IPR010713), Concanavalin A-like lectin/glucanase, subgroup (InterP…
Os07g0568700	NA	4.5805	NA	-3.2608		-0.8	0.504443	NA	NA		10.6.3	cell wall.degradation.pectate lyases and polygalacturonases	(q8gt95|pgip1_orysa : 630.0) Polygalacturonase inhibitor 1 precursor (Polygalacturonase-inhibiting protein) (Floral organ regulator 1) - Oryza sativa (Rice) & (loc_os07g38130.1 : 630.0) no description available & (at5g06870 : 221.0) Encodes a polygalacturonase inhibiting protein involved in plant defense response. PGIPs inhibit the activity of pectin degrading enzymes such as those produced by fu…		OsFOR1	OsFOR1, Osfor1	TO:0000223 - pistil anatomy and morphology trait, TO:0000225 - stamen number, TO:0000208 - lemma number, TO:0000657 - spikelet anatomy and morphology trait, TO:0000209 - palea number
Os05g0104200	NA	NA	NA	2.5098		NA	NA	NA	NA		10.6.3	cell wall.degradation.pectate lyases and polygalacturonases	(loc_os05g01380.1 : 463.0) no description available & (at5g06870 : 183.0) Encodes a polygalacturonase inhibiting protein involved in plant defense response. PGIPs inhibit the activity of pectin degrading enzymes such as those produced by fungal pathogens. PGIP2 is induced by fungal infection and methyl jasmonate.; polygalacturonase inhibiting protein 2 (PGIP2); FUNCTIONS IN: polygalacturonase inh…		Ospgip1	Ospgip1, pgip1, OsPGIP1
Os06g0106800	NA	NA	NA	2.1003		0.6	0.695497	1.6	0.0601871		10.6.3	cell wall.degradation.pectate lyases and polygalacturonases	(at3g61490 : 627.0) Pectin lyase-like superfamily protein; FUNCTIONS IN: polygalacturonase activity; INVOLVED IN: carbohydrate metabolic process; LOCATED IN: endomembrane system; EXPRESSED IN: 22 plant structures; EXPRESSED DURING: 14 growth stages; CONTAINS InterPro DOMAIN/s: Pectin lyase fold/virulence factor (InterPro:IPR011050), Glycoside hydrolase, family 28 (InterPro:IPR000743), Pectin lyas…
Os04g0228400	NA	3.8679	NA	NA		NA	NA	-2.7	0.0415139		10.7	cell wall.modification	(q7xwu8|expa1_orysa : 522.0) Expansin-A1 precursor (OsEXPA1) (Alpha-expansin-1) (OsEXP1) (OsaEXPa1.16) (RiExA) - Oryza sativa (Rice) & (loc_os04g15840.1 : 522.0) no description available & (at1g20190 : 360.0) member of Alpha-Expansin Gene Family. Naming convention from the Expansin Working Group (Kende et al, 2004. Plant Mol Bio); expansin 11 (EXPA11); INVOLVED IN: plant-type cell wall modificati…		OsEXP1	OsEXP1, EXPA1, OsEXPA1, OsaEXPa1.16, RiExA
Os03g0155300	NA	3.6627	NA	NA		NA	NA	-3.9	0.0281162		10.7	cell wall.modification	(q7g6z2|exp12_orysa : 488.0) Expansin-A12 precursor (OsEXPA12) (Alpha-expansin-12) (OsEXP12) (OsaEXPa1.15) - Oryza sativa (Rice) & (loc_os03g06000.1 : 488.0) no description available & (at1g20190 : 357.0) member of Alpha-Expansin Gene Family. Naming convention from the Expansin Working Group (Kende et al, 2004. Plant Mol Bio); expansin 11 (EXPA11); INVOLVED IN: plant-type cell wall modification i…		OsEXPA12	OsEXPA12, OsEXP12, osaEXPa1.15
Os10g0555700	1.3744	3.0367	NA	-2.483		-0.3	0.877306	-0.4	0.8403		10.7	cell wall.modification	(o24230|expb2_orysa : 552.0) Expansin-B2 precursor (OsEXPB2) (Beta-expansin-2) (OsaEXPb1.9) - Oryza sativa (Rice) & (loc_os10g40710.1 : 552.0) no description available & (at1g65680 : 215.0) member of BETA-EXPANSINS. Naming convention from the Expansin Working Group (Kende et al, 2004. Plant Mol Bio); expansin B2 (EXPB2); INVOLVED IN: plant-type cell wall modification involved in multidimensional …		OsEXPB2	OsEXPB2, OsaEXPb1.9, EXPb1.9
Os10g0556100	NA	3.5183	NA	-2.8463		0.2	0.900083	-1.5	0.0656458		10.7	cell wall.modification	(q94lr4|expb4_orysa : 245.0) Expansin-B4 precursor (OsEXPB4) (Beta-expansin-4) (OsaEXPb1.7) - Oryza sativa (Rice) & (loc_os10g40730.1 : 245.0) no description available & (at1g65680 : 102.0) member of BETA-EXPANSINS. Naming convention from the Expansin Working Group (Kende et al, 2004. Plant Mol Bio); expansin B2 (EXPB2); INVOLVED IN: plant-type cell wall modification involved in multidimensional …		OsEXPB4	OsEXPB4, OsaEXPb1.7
Os10g0555600	NA	3.0447	NA	-2.8149		-0.1	0.962655	-1.7	0.155914		10.7	cell wall.modification	(q7xca7|expb6_orysa : 578.0) Expansin-B6 precursor (OsEXPB6) (Beta-expansin-6) (OsaEXPb1.8) - Oryza sativa (Rice) & (loc_os10g40700.1 : 578.0) no description available & (at1g65680 : 229.0) member of BETA-EXPANSINS. Naming convention from the Expansin Working Group (Kende et al, 2004. Plant Mol Bio); expansin B2 (EXPB2); INVOLVED IN: plant-type cell wall modification involved in multidimensional …		OsEXPB6	OsEXPB6, osaEXPb1.8
Os07g0529700	NA	3.8481	NA	NA		0.8	0.71547	0.4	0.846893		10.7	cell wall.modification	(loc_os07g34580.1 : 313.0) no description available & (at1g11545 : 211.0) xyloglucan endotransglucosylase/hydrolase 8 (XTH8); FUNCTIONS IN: hydrolase activity, acting on glycosyl bonds, xyloglucan:xyloglucosyl transferase activity, hydrolase activity, hydrolyzing O-glycosyl compounds; INVOLVED IN: carbohydrate metabolic process, cellular glucan metabolic process; LOCATED IN: endomembrane system, …		OsXTH1	OsXTH1
Os06g0697000	NA	NA	NA	-3.4196		NA	NA	-0.9	0.562871		10.7	cell wall.modification	(loc_os06g48200.1 : 275.0) no description available & (at5g57550 : 224.0) xyloglucan endotransglycosylase-related protein (XTR3); xyloglucan endotransglucosylase/hydrolase 25 (XTH25); FUNCTIONS IN: hydrolase activity, acting on glycosyl bonds, xyloglucan:xyloglucosyl transferase activity; INVOLVED IN: plant-type cell wall biogenesis; LOCATED IN: endomembrane system, cell wall, apoplast; EXPRESSED…		OsXTH10	OsXTH10
Os07g0480800	NA	4.5008	NA	NA		2.5	0.0260464	0.9	0.534985		10.7	cell wall.modification	(loc_os07g29750.1 : 579.0) no description available & (at2g36870 : 384.0) xyloglucan endotransglucosylase/hydrolase 32 (XTH32); FUNCTIONS IN: hydrolase activity, acting on glycosyl bonds, hydrolase activity, hydrolyzing O-glycosyl compounds; INVOLVED IN: carbohydrate metabolic process; LOCATED IN: endomembrane system; EXPRESSED IN: 19 plant structures; EXPRESSED DURING: 13 growth stages; CONTAINS…		OsXTH21	OsXTH21
Os08g0240500	NA	2.8466	NA	NA		-1.2	0.480129	-2.6	0.0148551		10.7	cell wall.modification	(loc_os08g14200.1 : 432.0) no description available & (at5g57550 : 179.0) xyloglucan endotransglycosylase-related protein (XTR3); xyloglucan endotransglucosylase/hydrolase 25 (XTH25); FUNCTIONS IN: hydrolase activity, acting on glycosyl bonds, xyloglucan:xyloglucosyl transferase activity; INVOLVED IN: plant-type cell wall biogenesis; LOCATED IN: endomembrane system, cell wall, apoplast; EXPRESSED…		OsXTH4	OsXTH4
Os03g0102500	NA	4.3676	NA	NA		-1	0.418075	-2.7	0.000798845		10.7	cell wall.modification	(q10t32|expb8_orysa : 526.0) Expansin-B8 precursor (OsEXPB8) (Beta-expansin-8) (OsaEXPb1.11) - Oryza sativa (Rice) & (loc_os03g01260.1 : 526.0) no description available & (at1g65680 : 194.0) member of BETA-EXPANSINS. Naming convention from the Expansin Working Group (Kende et al, 2004. Plant Mol Bio); expansin B2 (EXPB2); INVOLVED IN: plant-type cell wall modification involved in multidimensional…
Os09g0472900	NA	NA	2.8115	4.3236		NA	NA	3.8	0.0721252		10.7	cell wall.modification	(loc_os09g29710.1 : 230.0) no description available & (at4g30380 : 129.0) Encodes a Plant Natriuretic Peptide (PNP). PNPs are a class of systemically mobile molecules distantly related to expansins; their biological role has remained elusive.; Barwin-related endoglucanase; FUNCTIONS IN: molecular_function unknown; INVOLVED IN: biological_process unknown; LOCATED IN: endomembrane system; CONTAINS …
Os07g0496250	NA	NA	NA	5.3465		NA	NA	-2.1	0.270335		10.7	cell wall.modification	(q850k7|exlb1_orysa : 524.0) Expansin-like B1 precursor (OsEXLB1) (Expensin-related 1) (OsEXPR1) (OsaEXPb3.1) - Oryza sativa (Rice) & (loc_os07g31390.1 : 524.0) no description available & (at4g17030 : 192.0) Encodes EXLB1 (expansin-like B1), a member of the expansin family.; expansin-like B1 (EXLB1); INVOLVED IN: sexual reproduction, unidimensional cell growth, plant-type cell wall loosening; LOC…
Os05g0277000	NA	3.636	NA	NA		NA	NA	NA	NA		10.7	cell wall.modification	(p0c1y4|exp33_orysa : 450.0) Expansin-A33 precursor (OsEXPA33) (Alpha-expansin-33) (OsEXP33) - Oryza sativa (Rice) & (loc_os05g19600.1 : 450.0) no description available & (at1g20190 : 260.0) member of Alpha-Expansin Gene Family. Naming convention from the Expansin Working Group (Kende et al, 2004. Plant Mol Bio); expansin 11 (EXPA11); INVOLVED IN: plant-type cell wall modification involved in mul…
Os06g0696450	NA	NA	NA	-1.1923		NA	NA	NA	NA		10.7	cell wall.modification	(loc_os06g48160.1 : 276.0) no description available & (at5g57560 : 183.0) Encodes a cell wall-modifying enzyme, rapidly upregulated in response to environmental stimuli; Touch 4 (TCH4); CONTAINS InterPro DOMAIN/s: Xyloglucan endotransglucosylase/hydrolase (InterPro:IPR016455), Xyloglucan endo-transglycosylase, C-terminal (InterPro:IPR010713), Concanavalin A-like lectin/glucanase, subgroup (InterP…
Os10g0542400	NA	NA	-1.2352	NA		NA	NA	NA	NA		10.7	cell wall.modification	(q7xcl0|exla2_orysa : 479.0) Expansin-like A2 precursor (OsEXLA2) (OsEXPL2) (OsaEXPb2.2) - Oryza sativa (Rice) & (loc_os10g39640.1 : 479.0) no description available & (at3g45970 : 276.0) member of EXPANSIN-LIKE. Naming convention from the Expansin Working Group (Kende et al, 2004. Plant Mol Bio); expansin-like A1 (EXLA1); INVOLVED IN: unidimensional cell growth, plant-type cell wall loosening; LO…
Os01g0788400	NA	NA	1.6471	3.1588		NA	NA	2.9	0.133252		10.8.1	cell wall.pectin*esterases.PME	(loc_os01g57854.1 : 936.0) no description available & (at1g11580 : 439.0) methylesterase PCR A (PMEPCRA); FUNCTIONS IN: enzyme inhibitor activity, pectinesterase activity; INVOLVED IN: cell wall modification; LOCATED IN: cell wall, plasma membrane, plant-type cell wall; EXPRESSED IN: 25 plant structures; EXPRESSED DURING: 13 growth stages; CONTAINS InterPro DOMAIN/s: Pectinesterase, active site (…		OsPME6	OsPME6, OsPME1	TO:0002668 - jasmonic acid content, TO:0000249 - leaf senescence
Os01g0311800	NA	-1.7047	NA	4.1741		NA	NA	NA	NA		10.8.1	cell wall.pectin*esterases.PME	(loc_os01g20980.1 : 969.0) no description available & (at4g02330 : 581.0) ATPMEPCRB; FUNCTIONS IN: pectinesterase activity; INVOLVED IN: response to salt stress; LOCATED IN: endomembrane system, cell wall; EXPRESSED IN: 20 plant structures; EXPRESSED DURING: 13 growth stages; CONTAINS InterPro DOMAIN/s: Pectinesterase, active site (InterPro:IPR018040), Pectin lyase fold/virulence factor (InterPro…		OsPME2	OsPME2
Os07g0607400	NA	NA	NA	4.491		NA	NA	NA	NA		10.8.1	cell wall.pectin*esterases.PME	(loc_os07g41650.2 : 528.0) no description available & (at5g55590 : 290.0) Encodes a protein with pectin methylesterase activity. No change in activity were detected in mutants defective in this gene, which was interpreted as a result of redundancy of product function with other pectin methylesterases. The gene product is required for pollen separation during normal development. In qrt mutants, th…		OsPME20	OsPME20, OsEnS-109
Os06g0678800	NA	4.6366	NA	NA		NA	NA	-1.6	0.300896		10.8.1	cell wall.pectin*esterases.PME	(loc_os06g46500.1 : 1096.0) no description available & (at4g22010 : 794.0) SKU5 similar 4 (sks4); FUNCTIONS IN: oxidoreductase activity, copper ion binding; INVOLVED IN: oxidation reduction; LOCATED IN: membrane, plant-type cell wall; EXPRESSED IN: 22 plant structures; EXPRESSED DURING: 14 growth stages; CONTAINS InterPro DOMAIN/s: Multicopper oxidase, type 3 (InterPro:IPR011707), Cupredoxin (Int…
Os01g0788451	NA	NA	NA	3.3525		NA	NA	NA	NA		10.8.1	cell wall.pectin*esterases.PME	(loc_os01g57854.1 : 568.0) no description available & (at1g11580 : 363.0) methylesterase PCR A (PMEPCRA); FUNCTIONS IN: enzyme inhibitor activity, pectinesterase activity; INVOLVED IN: cell wall modification; LOCATED IN: cell wall, plasma membrane, plant-type cell wall; EXPRESSED IN: 25 plant structures; EXPRESSED DURING: 13 growth stages; CONTAINS InterPro DOMAIN/s: Pectinesterase, active site (…
Os07g0634600	NA	NA	NA	-1.4171		-0.3	0.844709	-1.3	0.0590563		10.8.2	cell wall.pectin*esterases.acetyl esterase	(loc_os07g44070.1 : 839.0) no description available & (at3g05910 : 551.0) Pectinacetylesterase family protein; FUNCTIONS IN: carboxylesterase activity; INVOLVED IN: biological_process unknown; LOCATED IN: endomembrane system; EXPRESSED IN: 22 plant structures; EXPRESSED DURING: 13 growth stages; CONTAINS InterPro DOMAIN/s: Pectinacetylesterase (InterPro:IPR004963); BEST Arabidopsis thaliana prote…
Os06g0196600	NA	1.2304	NA	NA		NA	NA	-1.6	0.245837		11.1.3	lipid metabolism.FA synthesis and FA elongation.ketoacyl ACP synthase	(loc_os06g09630.1 : 820.0) no description available & (p23902|kasc1_horvu : 741.0) 3-oxoacyl-[acyl-carrier-protein] synthase I, chloroplast precursor (EC 2.3.1.41) (Beta-ketoacyl-ACP synthase I) (KAS I) - Hordeum vulgare (Barley) & (at5g46290 : 708.0) 3-ketoacyl-acyl carrier protein synthase I (KAS I) mRNA,; 3-ketoacyl-acyl carrier protein synthase I (KAS I); FUNCTIONS IN: transferase activity, t…		OsKASI	OsKASI, KASI	TO:0000656 - root development trait, TO:0000604 - fat and essential oil content, TO:0000392 - sterility or fertility trait
Os08g0327400	NA	1.4399	NA	NA		-0.1	0.975356	NA	NA		11.1.6	lipid metabolism.FA synthesis and FA elongation.enoyl ACP reductase	(loc_os08g23810.2 : 673.0) no description available & (p80030|fabi_brana : 485.0) Enoyl-[acyl-carrier-protein] reductase [NADH], chloroplast precursor (EC 1.3.1.9) (NADH-dependent enoyl-ACP reductase) - Brassica napus (Rape) & (at2g05990 : 479.0) Encodes enoyl-ACP reductase a component of the fatty acid synthase complex. A reduced function mutation in this gene, mod1, was found in a screen for pr…
Os06g0143400	1.3365	NA	NA	NA		NA	NA	-3.2	0.019456		11.1.7	lipid metabolism.FA synthesis and FA elongation.ACP thioesterase	(loc_os06g05130.1 : 820.0) no description available & (q9sqi3|fatb_goshi : 502.0) Myristoyl-acyl carrier protein thioesterase, chloroplast precursor (EC 3.1.2.-) (16:0-acyl-carrier protein thioesterase) (16:0-ACP thioesterase) (Acyl-[acyl-carrier-protein] hydrolase) (PATE) - Gossypium hirsutum (Upland cotton) & (at1g08510 : 501.0) Encodes an acyl-acyl carrier protein thioesterase. Hydrolyzes prim…		OsFATB1	FATB1, OsFATB1
Os04g0683700	1.0085	NA	NA	NA		NA	NA	1.9	0.128004		11.1.8	lipid metabolism.FA synthesis and FA elongation.acyl coa ligase	(loc_os04g58710.1 : 852.0) no description available & (at3g48990 : 642.0) AMP-dependent synthetase and ligase family protein; FUNCTIONS IN: catalytic activity, AMP binding; INVOLVED IN: response to cadmium ion; LOCATED IN: apoplast, chloroplast; EXPRESSED IN: 26 plant structures; EXPRESSED DURING: 15 growth stages; CONTAINS InterPro DOMAIN/s: AMP-binding, conserved site (InterPro:IPR020845), AMP-…		OsAAE3	OsAAE3, AAE3, OsOCS, OCS	TO:0000605 - hydrogen peroxide content, TO:0000622 - flower development trait, TO:0000175 - bacterial blight disease resistance, TO:0000420 - fertility related trait, TO:0000731 - lignin content, TO:0000080 - micronutrient sensitivity, TO:0000074 - blast disease, TO:0000432 - temperature response trait
Os03g0133800	-5.6428	NA	NA	NA		NA	NA	NA	NA		11.1.8	lipid metabolism.FA synthesis and FA elongation.acyl coa ligase	(loc_os03g04130.1 : 1011.0) no description available & (at1g20560 : 634.0) acyl activating enzyme 1 (AAE1); FUNCTIONS IN: AMP binding; INVOLVED IN: metabolic process; LOCATED IN: peroxisome; EXPRESSED IN: 22 plant structures; EXPRESSED DURING: 13 growth stages; CONTAINS InterPro DOMAIN/s: AMP-binding, conserved site (InterPro:IPR020845), AMP-dependent synthetase/ligase (InterPro:IPR000873); BEST …
Os09g0555800	NA	NA	NA	5.6101		NA	NA	NA	NA		11.1.8	lipid metabolism.FA synthesis and FA elongation.acyl coa ligase	(loc_os09g38350.1 : 1118.0) no description available & (at1g66120 : 650.0) AMP-dependent synthetase and ligase family protein; FUNCTIONS IN: catalytic activity; INVOLVED IN: metabolic process; EXPRESSED IN: embryo, sepal, male gametophyte, carpel, stamen; EXPRESSED DURING: 4 anthesis, C globular stage, petal differentiation and expansion stage; CONTAINS InterPro DOMAIN/s: AMP-dependent synthetase…
Os02g0205500	1.2241	NA	NA	NA		NA	NA	NA	NA		11.1.10	lipid metabolism.FA synthesis and FA elongation.beta ketoacyl CoA synthase	(loc_os02g11070.1 : 984.0) no description available & (at2g26640 : 753.0) Encodes KCS11, a member of the 3-ketoacyl-CoA synthase family involved in the biosynthesis of VLCFA (very long chain fatty acids).; 3-ketoacyl-CoA synthase 11 (KCS11); FUNCTIONS IN: transferase activity, transferring acyl groups other than amino-acyl groups, catalytic activity; INVOLVED IN: response to cold, response to lig…				TO:0000172 - jasmonic acid sensitivity
Os02g0205700	1.3023	NA	NA	NA		NA	NA	NA	NA		11.1.10	lipid metabolism.FA synthesis and FA elongation.beta ketoacyl CoA synthase	(loc_os02g11070.1 : 818.0) no description available & (at2g26640 : 628.0) Encodes KCS11, a member of the 3-ketoacyl-CoA synthase family involved in the biosynthesis of VLCFA (very long chain fatty acids).; 3-ketoacyl-CoA synthase 11 (KCS11); FUNCTIONS IN: transferase activity, transferring acyl groups other than amino-acyl groups, catalytic activity; INVOLVED IN: response to cold, response to lig…
Os11g0521500	NA	NA	-2.5984	-1.7848		NA	NA	3	0.0378864		11.1.12	lipid metabolism.FA synthesis and FA elongation.ACP protein	(loc_os11g31900.1 : 242.0) no description available & (at4g25050 : 116.0) encodes an acyl carrier protein predominantly expressed in leaves. Gene expression is upregulated by light.; acyl carrier protein 4 (ACP4); CONTAINS InterPro DOMAIN/s: Acyl carrier protein-like (InterPro:IPR009081); BEST Arabidopsis thaliana protein match is: acyl carrier protein 1 (TAIR:AT3G05020.1). & (p23235|acp2_spiol :…
Os08g0162800	1.0535	1.3163	NA	NA		-0.9	0.548282	-1.6	0.0501443		11.1.13	lipid metabolism.FA synthesis and FA elongation.acyl-CoA binding protein	(loc_os08g06550.1 : 169.0) no description available & (o04066|acbp_ricco : 150.0) Acyl-CoA-binding protein (ACBP) - Ricinus communis (Castor bean) & (at1g31812 : 127.0) Acyl-CoA-binding protein. Bind acyl-CoA esters and protect acyl-CoAs from degradation by microsomal acyl-hydrolases.; acyl-CoA-binding protein 6 (ACBP6); FUNCTIONS IN: phosphatidylcholine binding, acyl-CoA binding; INVOLVED IN: re…		OsACBP1	OsACBP1, ACBP1	TO:0000432 - temperature response trait, TO:0000303 - cold tolerance, TO:0000074 - blast disease
Os01g0919900	NA	NA	NA	-2.1505		NA	NA	NA	NA		11.1.15	lipid metabolism.FA synthesis and FA elongation.ACP desaturase	(loc_os01g69080.1 : 708.0) no description available & (p22337|stad_ricco : 609.0) Acyl-[acyl-carrier-protein] desaturase, chloroplast precursor (EC 1.14.19.2) (Stearoyl-ACP desaturase) (Delta(9) stearoyl-acyl carrier protein desaturase) - Ricinus communis (Castor bean) & (at2g43710 : 600.0) Encodes a stearoyl-ACP desaturase, involved in fatty acid desaturation. The ssi2 mutants have increased 18:…		OsSSI2	OsSSI2
Os01g0880800	1.9711	NA	NA	2.1287		NA	NA	NA	NA		11.1.15	lipid metabolism.FA synthesis and FA elongation.ACP desaturase	(loc_os01g65830.1 : 686.0) no description available & (p32061|stad_cucsa : 486.0) Acyl-[acyl-carrier-protein] desaturase, chloroplast precursor (EC 1.14.19.2) (Stearoyl-ACP desaturase) - Cucumis sativus (Cucumber) & (at1g43800 : 482.0) Plant stearoyl-acyl-carrier-protein desaturase family protein; FUNCTIONS IN: acyl-[acyl-carrier-protein] desaturase activity, oxidoreductase activity, transition m…
Os04g0379900	NA	NA	NA	-1.1008		-0.5	0.697406	0.5	0.677754		11.1.15	lipid metabolism.FA synthesis and FA elongation.ACP desaturase	(loc_os04g31070.1 : 763.0) no description available & (q40731|stad_orysa : 747.0) Acyl-[acyl-carrier-protein] desaturase, chloroplast precursor (EC 1.14.19.2) (Stearoyl-ACP desaturase) - Oryza sativa (Rice) & (at2g43710 : 598.0) Encodes a stearoyl-ACP desaturase, involved in fatty acid desaturation. The ssi2 mutants have increased 18:0 and reduced 18:1 fatty acids. Exogenous application of glycer…
Os04g0379916	NA	NA	NA	-1.1187		NA	NA	NA	NA		11.1.15	lipid metabolism.FA synthesis and FA elongation.ACP desaturase	(loc_os04g31070.1 : 371.0) no description available & (q40731|stad_orysa : 361.0) Acyl-[acyl-carrier-protein] desaturase, chloroplast precursor (EC 1.14.19.2) (Stearoyl-ACP desaturase) - Oryza sativa (Rice) & (at2g43710 : 329.0) Encodes a stearoyl-ACP desaturase, involved in fatty acid desaturation. The ssi2 mutants have increased 18:0 and reduced 18:1 fatty acids. Exogenous application of glycer…
Os03g0780800	NA	3.4366	NA	NA		0.3	0.903993	-1.4	0.227896		11.2.2	lipid metabolism.FA desaturation.a hydroxylase	(loc_os03g56820.1 : 523.0) no description available & (at4g20870 : 371.0) encodes a fatty acid hydroxylase, required for the AtBI-1-mediated suppression of programmed cell death.; fatty acid hydroxylase 2 (FAH2); CONTAINS InterPro DOMAIN/s: Fatty acid hydroxylase (InterPro:IPR006694); BEST Arabidopsis thaliana protein match is: fatty acid hydroxylase 1 (TAIR:AT2G34770.1); Has 806 Blast hits to 80…
Os11g0104400	NA	4.1635	NA	NA		-0.2	0.932953	NA	NA		11.2.3	lipid metabolism.FA desaturation.omega 3 desaturase	(loc_os11g01340.2 : 724.0) no description available & (p48621|fad3c_soybn : 533.0) Omega-3 fatty acid desaturase, chloroplast precursor (EC 1.14.19.-) - Glycine max (Soybean) & (at5g05580 : 528.0) Encodes a temperature sensitive plastidic fatty acid desaturase.; fatty acid desaturase 8 (FAD8); CONTAINS InterPro DOMAIN/s: Protein of unknown function DUF3474 (InterPro:IPR021863), Fatty acid desatur…		OsFAD3	OsFAD3
Os03g0290300	1.8941	NA	-1.1311	NA		NA	NA	-0.8	0.661848		11.2.3	lipid metabolism.FA desaturation.omega 3 desaturase	(loc_os03g18070.1 : 585.0) no description available & (p48621|fad3c_soybn : 489.0) Omega-3 fatty acid desaturase, chloroplast precursor (EC 1.14.19.-) - Glycine max (Soybean) & (at5g05580 : 468.0) Encodes a temperature sensitive plastidic fatty acid desaturase.; fatty acid desaturase 8 (FAD8); CONTAINS InterPro DOMAIN/s: Protein of unknown function DUF3474 (InterPro:IPR021863), Fatty acid desatur…		OsFAD7	OsFAD7
Os12g0104400	NA	5.0285	NA	NA		-0.7	0.738985	-2.2	0.0254189		11.2.3	lipid metabolism.FA desaturation.omega 3 desaturase	(loc_os12g01370.1 : 789.0) no description available & (p48621|fad3c_soybn : 567.0) Omega-3 fatty acid desaturase, chloroplast precursor (EC 1.14.19.-) - Glycine max (Soybean) & (at5g05580 : 559.0) Encodes a temperature sensitive plastidic fatty acid desaturase.; fatty acid desaturase 8 (FAD8); CONTAINS InterPro DOMAIN/s: Protein of unknown function DUF3474 (InterPro:IPR021863), Fatty acid desatur…
Os07g0417200	NA	NA	2.742	5.0123		NA	NA	NA	NA		11.2.4	lipid metabolism.FA desaturation.omega 6 desaturase	(loc_os07g23430.1 : 775.0) no description available & (q39287|fad6e_braju : 499.0) Omega-6 fatty acid desaturase, endoplasmic reticulum (EC 1.14.19.-) (Delta(12) desaturase) - Brassica juncea (Leaf mustard) (Indian mustard) & (at3g12120 : 482.0) Major enzyme responsible for the synthesis of 18:2 fatty acids in the endoplasmic reticulum. Contains His-rich motifs, which contribute to the interactio…		OsFAD2-2	OsFAD2-2
Os07g0416900	NA	NA	1.5142	2.954		NA	NA	NA	NA		11.2.4	lipid metabolism.FA desaturation.omega 6 desaturase	(loc_os07g23410.2 : 803.0) no description available & (q39287|fad6e_braju : 488.0) Omega-6 fatty acid desaturase, endoplasmic reticulum (EC 1.14.19.-) (Delta(12) desaturase) - Brassica juncea (Leaf mustard) (Indian mustard) & (at3g12120 : 480.0) Major enzyme responsible for the synthesis of 18:2 fatty acids in the endoplasmic reticulum. Contains His-rich motifs, which contribute to the interactio…		OsFAD2-3	OsFAD2-3
Os05g0457800	2.8395	NA	NA	NA		NA	NA	NA	NA		11.3	lipid metabolism.Phospholipid synthesis	(loc_os05g38350.1 : 733.0) no description available & (at3g11430 : 408.0) Encodes a protein with glycerol-3-phosphate acyltransferase activity, involved in the biosynthesis of suberin polyester.; glycerol-3-phosphate acyltransferase 5 (GPAT5); CONTAINS InterPro DOMAIN/s: Phospholipid/glycerol acyltransferase (InterPro:IPR002123); BEST Arabidopsis thaliana protein match is: glycerol-3-phosphate ac…		GPAT	GPAT
Os11g0679700	NA	NA	NA	8.7865		NA	NA	NA	NA		11.3	lipid metabolism.Phospholipid synthesis	(loc_os11g45400.1 : 900.0) no description available & (at4g01950 : 408.0) Encodes a member of a family of proteins with glycerol-3-phosphate acyltransferase activity.; glycerol-3-phosphate acyltransferase 3 (GPAT3); FUNCTIONS IN: acyltransferase activity; INVOLVED IN: metabolic process; EXPRESSED IN: 14 plant structures; EXPRESSED DURING: 9 growth stages; CONTAINS InterPro DOMAIN/s: Phospholipid/…
Os01g0717000	1.2621	NA	-1.3329	NA		NA	NA	1.5	0.231562		11.3.2	lipid metabolism.Phospholipid synthesis.choline kinase	(loc_os01g51920.1 : 160.0) no description available & (at1g74320 : 110.0) encodes a choline kinase, whose expression is induced by high salt and mannitol.; Protein kinase superfamily protein; CONTAINS InterPro DOMAIN/s: Choline/ethanolamine kinase (InterPro:IPR002573), Protein kinase-like domain (InterPro:IPR011009); BEST Arabidopsis thaliana protein match is: Protein kinase superfamily protein (…
Os05g0495700	NA	NA	-1.0583	NA		NA	NA	NA	NA		11.5.2	lipid metabolism.glyceral metabolism.Glycerol-3-phosphate dehydrogenase (NAD+)	(loc_os05g41590.1 : 391.0) no description available & (at2g41540 : 322.0) Encodes a protein with NAD-dependent glycerol-3-phosphate (G3P) dehydrogenase which was shown to complement an Escherichia coli strain: BB20-14, auxotrophic for glycerol/G3P due to a loss-of-function mutation in the gpsA gene.; GPDHC1; CONTAINS InterPro DOMAIN/s: 6-phosphogluconate dehydrogenase, C-terminal-like (InterPro:I…		OsGPDH1-1	GPDH1, OsGPDH1-1
Os01g0801600	NA	NA	NA	1.2562		NA	NA	-0.3	0.887271		11.5.2	lipid metabolism.glyceral metabolism.Glycerol-3-phosphate dehydrogenase (NAD+)	(loc_os01g58740.2 : 895.0) no description available & (at2g41540 : 742.0) Encodes a protein with NAD-dependent glycerol-3-phosphate (G3P) dehydrogenase which was shown to complement an Escherichia coli strain: BB20-14, auxotrophic for glycerol/G3P due to a loss-of-function mutation in the gpsA gene.; GPDHC1; CONTAINS InterPro DOMAIN/s: 6-phosphogluconate dehydrogenase, C-terminal-like (InterPro:I…
Os05g0501300	1.833	2.3995	NA	NA		NA	NA	-1.2	0.472628		11.8	lipid metabolism.exotics(steroids, squalene etc)	(loc_os05g42190.1 : 389.0) no description available & (at5g54500 : 309.0) Encodes a flavin mononucleotide-binding flavodoxin-like quinone reductase that is a primary auxin-response gene.; flavodoxin-like quinone reductase 1 (FQR1); CONTAINS InterPro DOMAIN/s: NADPH-dependent FMN reductase (InterPro:IPR005025), Flavoprotein WrbA (InterPro:IPR010089), Flavodoxin/nitric oxide synthase (InterPro:IPR0…
Os08g0139200	2.3116	NA	NA	NA		NA	NA	NA	NA		11.8	lipid metabolism.exotics(steroids, squalene etc)	(loc_os08g04460.1 : 380.0) no description available & (at4g27270 : 327.0) Quinone reductase family protein; FUNCTIONS IN: oxidoreductase activity, FMN binding; INVOLVED IN: negative regulation of transcription; LOCATED IN: plasma membrane; EXPRESSED IN: 21 plant structures; EXPRESSED DURING: 13 growth stages; CONTAINS InterPro DOMAIN/s: Flavoprotein WrbA (InterPro:IPR010089), NADPH-dependent FMN …
Os09g0338500	NA	3.2134	NA	NA		-1	0.441362	-2	0.0363983		11.8.1	lipid metabolism.exotics (steroids, squalene etc).sphingolipids	(loc_os09g16920.1 : 909.0) no description available & (at2g46210 : 553.0) Fatty acid/sphingolipid desaturase; FUNCTIONS IN: oxidoreductase activity, oxidoreductase activity, acting on paired donors, with oxidation of a pair of donors resulting in the reduction of molecular oxygen to two molecules of water, iron ion binding, heme binding; INVOLVED IN: oxidation reduction, fatty acid biosynthetic p…
Os11g0562100	-2.6718	-2.9368	NA	NA		-0.8	0.622167	-0.2	0.915172		11.8.6	lipid metabolism.exotics (steroids, squalene etc).cycloartenol synthase	(loc_os11g35710.1 : 1571.0) no description available & (at2g07050 : 909.0) Involved in the biosynthesis of brassinosteroids. Catalyzes the reaction from epoxysqualene to cycloartenol.; cycloartenol synthase 1 (CAS1); FUNCTIONS IN: cycloartenol synthase activity; INVOLVED IN: pentacyclic triterpenoid biosynthetic process, thylakoid membrane organization, pollen development; LOCATED IN: vacuole; EX…		OsIAS	OsIAS, OsOSC11
Os02g0140200	NA	-1.5009	NA	1.6556		2.7	0.104962	-0.4	0.823065		11.8.6	lipid metabolism.exotics (steroids, squalene etc).cycloartenol synthase	(loc_os02g04730.1 : 891.0) no description available & (at2g07050 : 550.0) Involved in the biosynthesis of brassinosteroids. Catalyzes the reaction from epoxysqualene to cycloartenol.; cycloartenol synthase 1 (CAS1); FUNCTIONS IN: cycloartenol synthase activity; INVOLVED IN: pentacyclic triterpenoid biosynthetic process, thylakoid membrane organization, pollen development; LOCATED IN: vacuole; EXP…		OsOSC3	OsOSC3
Os03g0805100	NA	1.7351	NA	NA		0.3	0.879277	-1.1	0.32626		11.8.8	lipid metabolism.exotics (steroids, squalene etc).squalene synthase	(loc_os03g59040.2 : 774.0) no description available & (at4g34640 : 555.0) Encodes squalene synthase, which converts two molecules of farnesyl diphosphate (FPP) into squalene via an intermediate: presqualene diphosphate (PSPP). It is generally thought to be one of the key enzymes of sterol biosynthesis, since it catalyzes the first pathway-specific reaction of the sterol branch of the isoprenoid p…
Os02g0621800	1.1924	NA	-1.2604	NA		NA	NA	-1.5	0.297678		11.9	lipid metabolism.lipid degradation	(loc_os02g40840.1 : 1314.0) no description available & (at4g28570 : 643.0) Long-chain fatty alcohol dehydrogenase family protein; FUNCTIONS IN: electron carrier activity, oxidoreductase activity, acting on CH-OH group of donors, FAD binding; LOCATED IN: endoplasmic reticulum; EXPRESSED IN: 25 plant structures; EXPRESSED DURING: 13 growth stages; CONTAINS InterPro DOMAIN/s: Glucose-methanol-cholin…		hwh1	hwh1
Os10g0393800	NA	NA	NA	7.449		NA	NA	NA	NA		11.9.2	lipid metabolism.lipid degradation.lipases	(loc_os10g25400.1 : 673.0) no description available & (at1g28600 : 227.0) GDSL-like Lipase/Acylhydrolase superfamily protein; FUNCTIONS IN: hydrolase activity, acting on ester bonds, carboxylesterase activity; INVOLVED IN: lipid metabolic process; LOCATED IN: cell wall; EXPRESSED IN: 18 plant structures; EXPRESSED DURING: 9 growth stages; CONTAINS InterPro DOMAIN/s: Lipase, GDSL (InterPro:IPR0010…		OsGELP105	OsGELP105
Os06g0157000	1.2986	1.103	NA	NA		0.1	0.952539	-1.3	0.240064		11.9.2	lipid metabolism.lipid degradation.lipases	(loc_os06g06290.3 : 609.0) no description available & (at5g45910 : 238.0) GDSL-like Lipase/Acylhydrolase superfamily protein; FUNCTIONS IN: hydrolase activity, acting on ester bonds, carboxylesterase activity; INVOLVED IN: lipid metabolic process; LOCATED IN: endomembrane system; EXPRESSED IN: 9 plant structures; EXPRESSED DURING: 4 anthesis, C globular stage, D bilateral stage; CONTAINS InterPro…		OsGELP79	OsGELP79
Os06g0531900	NA	3.5305	NA	-2.9629		0.5	0.837957	-1.7	0.0759007		11.9.2	lipid metabolism.lipid degradation.lipases	(loc_os06g34120.1 : 784.0) no description available & (at5g45910 : 338.0) GDSL-like Lipase/Acylhydrolase superfamily protein; FUNCTIONS IN: hydrolase activity, acting on ester bonds, carboxylesterase activity; INVOLVED IN: lipid metabolic process; LOCATED IN: endomembrane system; EXPRESSED IN: 9 plant structures; EXPRESSED DURING: 4 anthesis, C globular stage, D bilateral stage; CONTAINS InterPro…		OsGELP85	OsGELP85
Os06g0157125	1.3538	1.1497	NA	NA		NA	NA	NA	NA		11.9.2	lipid metabolism.lipid degradation.lipases	(loc_os06g06290.3 : 358.0) no description available & (at1g28580 : 130.0) GDSL-like Lipase/Acylhydrolase superfamily protein; FUNCTIONS IN: lipase activity, hydrolase activity, acting on ester bonds, carboxylesterase activity; INVOLVED IN: lipid metabolic process; LOCATED IN: vacuole; EXPRESSED IN: 22 plant structures; EXPRESSED DURING: 13 growth stages; CONTAINS InterPro DOMAIN/s: Lipase, GDSL (…
Os05g0153300	3.2296	3.1172	NA	NA		NA	NA	NA	NA		11.9.2.1	lipid metabolism.lipid degradation.lipases.triacylglycerol lipase	(loc_os05g06140.1 : 814.0) no description available & (at3g14360 : 233.0) alpha/beta-Hydrolases superfamily protein; FUNCTIONS IN: triglyceride lipase activity; INVOLVED IN: lipid metabolic process; LOCATED IN: cellular_component unknown; EXPRESSED IN: 23 plant structures; EXPRESSED DURING: 12 growth stages; CONTAINS InterPro DOMAIN/s: Lipase, class 3 (InterPro:IPR002921); BEST Arabidopsis thalia…
Os06g0214800	2.6648	1.2543	NA	NA		NA	NA	1	0.55983		11.9.3.2	lipid metabolism.lipid degradation.lysophospholipases.carboxylesterase	(loc_os06g11130.1 : 583.0) no description available & (at1g47480 : 207.0) alpha/beta-Hydrolases superfamily protein; FUNCTIONS IN: hydrolase activity; INVOLVED IN: metabolic process; LOCATED IN: cellular_component unknown; EXPRESSED IN: stem, hypocotyl, root, flower; EXPRESSED DURING: petal differentiation and expansion stage; CONTAINS InterPro DOMAIN/s: Lipase, GDXG, active site (InterPro:IPR002…		GID1L2	GID1L2	TO:0000371 - yield trait, TO:0000050 - inflorescence branching, TO:0000089 - panicle type, TO:0000630 - pedicel length, TO:0000142 - secondary branching of inflorescence, TO:0000166 - gibberellic acid sensitivity
Os09g0436500	-8.5643	-9.5088	NA	NA		-0.2	0.940913	0.7	0.481733		11.9.3	lipid metabolism.lipid degradation.lysophospholipases	(loc_os08g01920.1 : 143.0) no description available & (at1g31480 : 117.0) encodes a novel protein that may be part of a gene family represented by bovine phosphatidic acid-preferring phospholipase A1 (PA-PLA1)containing a putative transmembrane domain. SGR2 is involved in the formation and function of the vacuole.; SHOOT GRAVITROPISM 2 (SGR2); FUNCTIONS IN: phospholipase A1 activity; INVOLVED IN:…
Os06g0604300	NA	2.2882	NA	NA		NA	NA	-1.3	0.589428		11.9.3.1	lipid metabolism.lipid degradation.lysophospholipases.phospholipase D	(loc_os06g40180.1 : 1668.0) no description available & (p93844|plda2_orysa : 1196.0) Phospholipase D alpha 2 (EC 3.1.4.4) (PLD alpha 2) (Choline phosphatase 2) (Phosphatidylcholine-hydrolyzing phospholipase D 2) - Oryza sativa (Rice) & (at3g15730 : 1010.0) Encodes phospholipase D alpha 1 (PLD alpha 1). Positive regulator of abscisic acid (ABA) mediated stomatal movements. PLD alpha 1 plays an imp…		OsPLDalpha5	OsPLDalpha5, RPLD4, OsPLDeta3
Os06g0214850	1.5439	NA	NA	1.0837		NA	NA	NA	NA		11.9.3.2	lipid metabolism.lipid degradation.lysophospholipases.carboxylesterase	(loc_os06g11130.1 : 309.0) no description available & (at3g48690 : 220.0) Encodes a protein with carboxylesterase whose activity was tested using both pNA and 2,4-D-methyl.; CXE12; FUNCTIONS IN: carboxylesterase activity; INVOLVED IN: response to salt stress; LOCATED IN: cytoplasm; EXPRESSED IN: 24 plant structures; EXPRESSED DURING: 14 growth stages; CONTAINS InterPro DOMAIN/s: Lipase, GDXG, act…
Os01g0116400	-5.0509	-5.6677	NA	NA		NA	NA	NA	NA		11.9.3.3	lipid metabolism.lipid degradation.lysophospholipases.glycerophosphodiester phosphodiesterase	(loc_os01g02700.1 : 1375.0) no description available & (at1g66910 : 322.0) Protein kinase superfamily protein; FUNCTIONS IN: kinase activity; INVOLVED IN: protein amino acid phosphorylation; LOCATED IN: endomembrane system; CONTAINS InterPro DOMAIN/s: Protein kinase, ATP binding site (InterPro:IPR017441), Serine/threonine-protein kinase domain (InterPro:IPR002290), Serine-threonine/tyrosine-prote…
Os08g0503200	NA	NA	NA	1.1583		NA	NA	-0.2	0.941712		11.9.3.3	lipid metabolism.lipid degradation.lysophospholipases.glycerophosphodiester phosphodiesterase	(loc_os08g39350.1 : 1407.0) no description available & (at4g26690 : 663.0) Glycerophosphoryl diester phosphodiesterase-like protein involved in cell wall cellulose accumulation and pectin linking. Impacts root hair, trichome and epidermal cell development.; SHAVEN 3 (SHV3); FUNCTIONS IN: glycerophosphodiester phosphodiesterase activity, kinase activity; INVOLVED IN: in 8 processes; LOCATED IN: an…
Os03g0708000	NA	2.4113	NA	-2.1323		2.8	0.073959	1	0.385618		11.9.3.4	lipid metabolism.lipid degradation.lysophospholipases.phospholipase A2	(loc_os03g50030.1 : 235.0) no description available & (at2g06925 : 146.0) Encodes a secretory phospholipase A2 enzyme, which specifically hydrolyzes the sn-2 position of phospholipids. The enzyme has a preference towards linoleoyl acyl chain over palmitoyl acyl chain. It also has a slight preference for phosphatidylcholine over phosphatidylethanolamine.; PLA2-ALPHA; FUNCTIONS IN: phospholipase A2…
Os06g0214800	2.6648	1.2543	NA	NA		NA	NA	1	0.55983		11.9.4.5	lipid metabolism.lipid degradation.beta-oxidation.acyl-CoA thioesterase	(loc_os06g11130.1 : 583.0) no description available & (at1g47480 : 207.0) alpha/beta-Hydrolases superfamily protein; FUNCTIONS IN: hydrolase activity; INVOLVED IN: metabolic process; LOCATED IN: cellular_component unknown; EXPRESSED IN: stem, hypocotyl, root, flower; EXPRESSED DURING: petal differentiation and expansion stage; CONTAINS InterPro DOMAIN/s: Lipase, GDXG, active site (InterPro:IPR002…		GID1L2	GID1L2	TO:0000371 - yield trait, TO:0000050 - inflorescence branching, TO:0000089 - panicle type, TO:0000630 - pedicel length, TO:0000142 - secondary branching of inflorescence, TO:0000166 - gibberellic acid sensitivity
Os01g0752200	NA	NA	NA	1.511		NA	NA	2.3	0.0675667		11.9.4.3	lipid metabolism.lipid degradation.beta-oxidation.enoyl CoA hydratase	(loc_os01g54860.1 : 691.0) no description available & (at1g06550 : 466.0) ATP-dependent caseinolytic (Clp) protease/crotonase family protein; FUNCTIONS IN: 3-hydroxyisobutyryl-CoA hydrolase activity, catalytic activity; INVOLVED IN: response to karrikin, fatty acid beta-oxidation; LOCATED IN: cellular_component unknown; EXPRESSED IN: 23 plant structures; EXPRESSED DURING: 13 growth stages; CONTAI…		NOG1		TO:0000449 - grain yield per plant, TO:0000447 - filled grain number, TO:0002668 - jasmonic acid content, TO:0000172 - jasmonic acid sensitivity
Os09g0567500	2.0375	NA	NA	NA		NA	NA	NA	NA		11.9.4.13	lipid metabolism.lipid degradation.beta-oxidation.acyl CoA reductase	(loc_os09g39410.1 : 915.0) no description available & (at3g44540 : 392.0) Encodes a member of the eight-member gene family encoding alcohol-forming fatty acyl-CoA reductases (FARs) identified in Arabidopsis thaliana. Three of the FARs, FAR1 (At5g22500), FAR4 (At3g44540) and FAR5 (At3g44550), are shown to generate the fatty alcohols found in root, seed coat, and wound-induced leaf tissue.; fatty a…
novel02988	NA	NA	1.268	2.1073		NA	NA	NA	NA		11.9.4.13	lipid metabolism.lipid degradation.beta-oxidation.acyl CoA reductase	(loc_os07g23340.1 : 439.0) no description available & (at5g22500 : 124.0) Encodes a member of the eight-member gene family encoding alcohol-forming fatty acyl-CoA reductases (FARs) identified in Arabidopsis thaliana. Three of the FARs, FAR1 (At5g22500), FAR4 (At3g44540) and FAR5 (At3g44550), are shown to generate the fatty alcohols found in root, seed coat, and wound-induced leaf tissue.; fatty a…
Os06g0347100	-1.1658	NA	NA	NA		-1.8	0.231619	0.2	0.887513		11.9.4.2	lipid metabolism.lipid degradation.beta-oxidation.acyl CoA DH	(loc_os06g23780.1 : 424.0) no description available & (at3g51840 : 347.0) Encodes a short-chain acyl-CoA oxidase, which catalyzes the first step of peroxisomal fatty acid beta-oxidation during early, post-germinative growth in oilseed species. Null mutants virtually lack short-chain acyl-CoA and are resistant to 2,4-dichlorophenoxybutyric acid, which is converted to the herbicide and auxin analog…
Os06g0214850	1.5439	NA	NA	1.0837		NA	NA	NA	NA		11.9.4.5	lipid metabolism.lipid degradation.beta-oxidation.acyl-CoA thioesterase	(loc_os06g11130.1 : 309.0) no description available & (at3g48690 : 220.0) Encodes a protein with carboxylesterase whose activity was tested using both pNA and 2,4-D-methyl.; CXE12; FUNCTIONS IN: carboxylesterase activity; INVOLVED IN: response to salt stress; LOCATED IN: cytoplasm; EXPRESSED IN: 24 plant structures; EXPRESSED DURING: 14 growth stages; CONTAINS InterPro DOMAIN/s: Lipase, GDXG, act…
Os02g0770800	3.7775	NA	1.7032	5.1624		NA	NA	-1.8	0.251943		12.1.1	N-metabolism.nitrate metabolism.NR	(loc_os02g53130.1 : 1787.0) no description available & (p27968|nia7_horvu : 1572.0) Nitrate reductase [NAD(P)H] (EC 1.7.1.2) - Hordeum vulgare (Barley) & (at1g77760 : 1243.0) Encodes the cytosolic minor isoform of nitrate reductase (NR). Involved in the first step of nitrate assimilation, it contributes about 15% of the nitrate reductase activity in shoots. Similar to molybdopterin oxidoreductase…		OsNIA1	OsNIA1, OsNia1
Os04g0543900	NA	NA	-1.2733	NA		0.6	0.760913	1.5	0.225706		12.3.1	N-metabolism.N-degradation.glutamate dehydrogenase	(loc_os04g45970.1 : 231.0) no description available & (q43260|dhe3_maize : 223.0) Glutamate dehydrogenase (EC 1.4.1.3) (GDH) - Zea mays (Maize) & (at5g07440 : 221.0) Encodes the alpha-subunit of the glutamate dehydrogenase. The enzyme is almost exclusively found in the mitochondria of stem and leaf companion cells.; glutamate dehydrogenase 2 (GDH2); FUNCTIONS IN: in 7 functions; INVOLVED IN: resp…		OsGDH2	OsGDH2
Os12g0152700	NA	NA	NA	1.2002		NA	NA	0.5	0.679806		13	amino acid metabolism	(loc_os12g05650.1 : 478.0) no description available & (at5g04740 : 308.0) ACT domain-containing protein; FUNCTIONS IN: amino acid binding; INVOLVED IN: metabolic process; LOCATED IN: chloroplast thylakoid membrane; EXPRESSED IN: 22 plant structures; EXPRESSED DURING: 13 growth stages; CONTAINS InterPro DOMAIN/s: Amino acid-binding ACT (InterPro:IPR002912); BEST Arabidopsis thaliana protein match …
Os03g0236200	1.4451	NA	NA	NA		NA	NA	NA	NA		13.1.1.1.1	amino acid metabolism.synthesis.central amino acid metabolism.GABA.Glutamate decarboxylase	(loc_os03g13300.1 : 929.0) no description available & (at5g17330 : 811.0) Encodes one of two isoforms of glutamate decarboxylase.; glutamate decarboxylase (GAD); FUNCTIONS IN: calmodulin binding, glutamate decarboxylase activity; INVOLVED IN: response to cadmium ion; EXPRESSED IN: 13 plant structures; EXPRESSED DURING: 6 growth stages; CONTAINS InterPro DOMAIN/s: Pyridoxal phosphate-dependent tra…		OsGAD3	OsGAD3	TO:0000303 - cold tolerance
Os03g0720300	1.0531	NA	NA	NA		-0.4	0.837128	-1.1	0.237754		13.1.1.1.1	amino acid metabolism.synthesis.central amino acid metabolism.GABA.Glutamate decarboxylase	(loc_os03g51080.1 : 213.0) no description available & (at2g02000 : 168.0) glutamate decarboxylase 3 (GAD3); FUNCTIONS IN: calmodulin binding; INVOLVED IN: carboxylic acid metabolic process, glutamate metabolic process, glutamate decarboxylation to succinate; LOCATED IN: cellular_component unknown; CONTAINS InterPro DOMAIN/s: Pyridoxal phosphate-dependent transferase, major domain (InterPro:IPR015…		GDCi	GDCi
Os03g0171900	NA	NA	NA	1.233		NA	NA	2.6	0.0201586		13.1.1.3.11	amino acid metabolism.synthesis.central amino acid metabolism.alanine.alanine-glyoxylate aminotransferase	(loc_os03g07570.1 : 947.0) no description available & (at4g39660 : 747.0) alanine:glyoxylate aminotransferase 2 homolog (AGT2) mRNA,; alanine:glyoxylate aminotransferase 2 (AGT2); FUNCTIONS IN: zinc ion binding, alanine-glyoxylate transaminase activity; INVOLVED IN: response to cadmium ion; LOCATED IN: mitochondrion, plasma membrane, membrane; EXPRESSED IN: 25 plant structures; EXPRESSED DURING: …
Os08g0502700	NA	NA	-1.8229	-1.0533		NA	NA	NA	NA		13.1.1.3.11	amino acid metabolism.synthesis.central amino acid metabolism.alanine.alanine-glyoxylate aminotransferase	(loc_os08g39300.1 : 774.0) no description available & (at2g13360 : 667.0) Encodes a peroxisomal photorespiratory enzyme that catalyzes transamination reactions with multiple substrates. It is involved in photorespiration.; alanine:glyoxylate aminotransferase (AGT); FUNCTIONS IN: serine-pyruvate transaminase activity, serine-glyoxylate transaminase activity, alanine-glyoxylate transaminase activit…
Os01g0848200	NA	5.4796	NA	NA		NA	NA	-1.1	0.613876		13.1.2.2.1	amino acid metabolism.synthesis.glutamate family.proline.delta 1-pyrroline-5-carboxylate synthetase	(loc_os01g62900.1 : 1373.0) no description available & (o04226|p5cs_orysa : 1096.0) Delta 1-pyrroline-5-carboxylate synthetase (P5CS) [Includes: Glutamate 5-kinase (EC 2.7.2.11) (Gamma-glutamyl kinase) (GK); Gamma-glutamyl phosphate reductase (GPR) (EC 1.2.1.41) (Glutamate-5-semialdehyde dehydrogenase) (Glutamyl-gamma- & (at2g39800 : 980.0) delta1-pyrroline-5-carboxylate synthase 1 (P5CS1); CONTA…		P5CS2	P5CS2, OsP5CS2, OsALDH18B2, ALDH18B2	TO:0000276 - drought tolerance, TO:0006001 - salt tolerance, TO:0000095 - osmotic response sensitivity
Os03g0617900	NA	NA	NA	1.2322		1.4	0.257726	-0.2	0.941863		13.1.2.3.3	amino acid metabolism.synthesis.glutamate family.arginine.N-Acetylglutamate-5-P reductase	(q6av34|argc_orysa : 767.0) Probable N-acetyl-gamma-glutamyl-phosphate reductase, chloroplast precursor (EC 1.2.1.38) (AGPR) (N-acetyl-glutamate semialdehyde dehydrogenase) (NAGSA dehydrogenase) - Oryza sativa (Rice) & (loc_os03g42110.1 : 767.0) no description available & (at2g19940 : 530.0) oxidoreductases, acting on the aldehyde or oxo group of donors, NAD or NADP as acceptor;copper ion binding…
Os01g0323600	1.7363	NA	NA	1.5004		NA	NA	NA	NA		13.1.3.4	amino acid metabolism.synthesis.aspartate family.methionine	(p93438|metl_orysa : 769.0) S-adenosylmethionine synthetase 2 (EC 2.5.1.6) (Methionine adenosyltransferase 2) (AdoMet synthetase 2) - Oryza sativa (Rice) & (loc_os01g22010.3 : 769.0) no description available & (at1g02500 : 716.0) encodes a S-adenosylmethionine synthetase. SAM1 is regulated by protein S-nitrosylation. The covalent binding of nitric oxide (NO) to the Cys114 residue inhibits the enz…		OsSAM2	OsSAM2, OsSAMS2, OS-SAMS2	TO:0000224 - iron sensitivity, TO:0000351 - zinc sensitivity
Os01g0323600	1.7363	NA	NA	1.5004		NA	NA	NA	NA		13.1.3.4.11	amino acid metabolism.synthesis.aspartate family.methionine.S-adenosylmethionine synthetase	(p93438|metl_orysa : 769.0) S-adenosylmethionine synthetase 2 (EC 2.5.1.6) (Methionine adenosyltransferase 2) (AdoMet synthetase 2) - Oryza sativa (Rice) & (loc_os01g22010.3 : 769.0) no description available & (at1g02500 : 716.0) encodes a S-adenosylmethionine synthetase. SAM1 is regulated by protein S-nitrosylation. The covalent binding of nitric oxide (NO) to the Cys114 residue inhibits the enz…		OsSAM2	OsSAM2, OsSAMS2, OS-SAMS2	TO:0000224 - iron sensitivity, TO:0000351 - zinc sensitivity
Os03g0291500	NA	NA	NA	1.3234		NA	NA	2.5	0.0191292		13.1.3.1.1	amino acid metabolism.synthesis.aspartate family.asparagine.asparagine synthetase	(loc_os03g18130.1 : 1101.0) no description available & (p49094|asns_maize : 821.0) Asparagine synthetase [glutamine-hydrolyzing] (EC 6.3.5.4) (Glutamine-dependent asparagine synthetase) - Zea mays (Maize) & (at5g65010 : 780.0) Encodes asparagine synthetase (ASN2).; asparagine synthetase 2 (ASN2); FUNCTIONS IN: asparagine synthase (glutamine-hydrolyzing) activity; INVOLVED IN: asparagine biosynthe…		OsASN1	OsASN1, OsAS1, AS1	TO:0000249 - leaf senescence
Os06g0112200	1.1588	NA	NA	NA		0.7	0.693367	-0.7	0.750897		13.1.3.4	amino acid metabolism.synthesis.aspartate family.methionine	(loc_os06g02220.1 : 451.0) no description available & (at4g38800 : 315.0) methylthioadenosine nucleosidase 1 (MTN1); FUNCTIONS IN: catalytic activity, methylthioadenosine nucleosidase activity; INVOLVED IN: L-methionine salvage from methylthioadenosine, nucleoside metabolic process; LOCATED IN: plasma membrane; EXPRESSED IN: 26 plant structures; EXPRESSED DURING: 15 growth stages; CONTAINS InterP…		OsMTN	OsMTN, MTN	TO:0000351 - zinc sensitivity, TO:0000224 - iron sensitivity
Os01g0323775	1.7988	NA	NA	1.359		NA	NA	NA	NA		13.1.3.4	amino acid metabolism.synthesis.aspartate family.methionine	(p93438|metl_orysa : 769.0) S-adenosylmethionine synthetase 2 (EC 2.5.1.6) (Methionine adenosyltransferase 2) (AdoMet synthetase 2) - Oryza sativa (Rice) & (loc_os01g22010.3 : 769.0) no description available & (at1g02500 : 716.0) encodes a S-adenosylmethionine synthetase. SAM1 is regulated by protein S-nitrosylation. The covalent binding of nitric oxide (NO) to the Cys114 residue inhibits the enz…
Os01g0323775	1.7988	NA	NA	1.359		NA	NA	NA	NA		13.1.3.4.11	amino acid metabolism.synthesis.aspartate family.methionine.S-adenosylmethionine synthetase	(p93438|metl_orysa : 769.0) S-adenosylmethionine synthetase 2 (EC 2.5.1.6) (Methionine adenosyltransferase 2) (AdoMet synthetase 2) - Oryza sativa (Rice) & (loc_os01g22010.3 : 769.0) no description available & (at1g02500 : 716.0) encodes a S-adenosylmethionine synthetase. SAM1 is regulated by protein S-nitrosylation. The covalent binding of nitric oxide (NO) to the Cys114 residue inhibits the enz…
Os12g0607000	NA	NA	1.2678	NA		0.7	0.700855	0.3	0.828037		13.1.3.4.12	amino acid metabolism.synthesis.aspartate family.methionine.homocysteine S-methyltransferase	(loc_os12g41390.2 : 555.0) no description available & (q9fum9|hmt2_maize : 432.0) Homocysteine S-methyltransferase 2 (EC 2.1.1.10) (S-methylmethionine:homocysteine methyltransferase 2) (SMM:Hcy S-methyltransferase 2) (ZmHMT-2) - Zea mays (Maize) & (at3g22740 : 369.0) homocysteine S-methyltransferase (HMT3); homocysteine S-methyltransferase 3 (HMT3); FUNCTIONS IN: homocysteine S-methyltransferase …
Os03g0221200	NA	NA	1.5437	3.4354		NA	NA	NA	NA		13.1.3.4.12	amino acid metabolism.synthesis.aspartate family.methionine.homocysteine S-methyltransferase	(loc_os03g12110.2 : 544.0) no description available & (q9fun0|hmt1_maize : 477.0) Homocysteine S-methyltransferase 1 (EC 2.1.1.10) (S-methylmethionine:homocysteine methyltransferase 1) (SMM:Hcy S-methyltransferase 1) (ZmHMT-1) - Zea mays (Maize) & (at3g25900 : 388.0) HMT-1; CONTAINS InterPro DOMAIN/s: Homocysteine S-methyltransferase (InterPro:IPR003726); BEST Arabidopsis thaliana protein match i…
Os05g0105000	NA	NA	NA	1.3045		1.1	0.36828	0.8	0.539583		13.1.3.4.13	amino acid metabolism.synthesis.aspartate family.methionine.methionine S-methyltransferase	(loc_os05g01470.2 : 2072.0) no description available & (q9mbc2|mmt1_horvu : 1832.0) Methionine S-methyltransferase (EC 2.1.1.12) (AdoMet:Met S-methyltransferase) (Hv-MMT1) - Hordeum vulgare (Barley) & (at5g49810 : 1320.0) Arabidopsis thaliana methionine S-methyltransferase, an enzyme that catalyzes S -methylmethionine formation.; methionine S-methyltransferase (MMT); CONTAINS InterPro DOMAIN/s: A…
novel01364	NA	NA	NA	-1.369		NA	NA	NA	NA		13.1.4.1.1	amino acid metabolism.synthesis.branched chain group.common.acetolactate synthase	(q6k2e8|ilv1_orysa : 336.0) Acetolactate synthase 1, chloroplast precursor (EC 2.2.1.6) (Acetohydroxy-acid synthase 1) - Oryza sativa (Rice) & (loc_os02g30630.2 : 336.0) no description available & (at3g48560 : 259.0) Catalyzes the formation of acetolactate from pyruvate, the first step in valine and isoleucine biosynthesis. Requires FAD, thiamine pyrophosphate and Mg. Inhibited by the sulphonylur…
Os01g0652600	-1.3611	NA	-1.0496	-1.9642		-0.6	0.668773	-0.1	0.912266		13.1.4.1.2	amino acid metabolism.synthesis.branched chain group.common.ketol-acid reductoisomerase	(loc_os01g46380.1 : 964.0) no description available & (at3g58610 : 863.0) ketol-acid reductoisomerase; CONTAINS InterPro DOMAIN/s: Acetohydroxy acid isomeroreductase, catalytic (InterPro:IPR013116), 6-phosphogluconate dehydrogenase, C-terminal-like (InterPro:IPR008927), Dehydrogenase, multihelical (InterPro:IPR013328), Acetohydroxy acid isomeroreductase C-terminal (InterPro:IPR000506), Ketol-acid…
Os04g0650800	NA	NA	NA	1.2246		0.8	0.429274	0.6	0.688709		13.1.5.1.1	amino acid metabolism.synthesis.serine-glycine-cysteine group.serine.phosphoglycerate dehydrogenase	(loc_os04g55720.1 : 918.0) no description available & (at4g34200 : 774.0) embryo sac development arrest 9 (EDA9); FUNCTIONS IN: ATP binding; INVOLVED IN: megagametogenesis; LOCATED IN: mitochondrion, chloroplast, membrane; EXPRESSED IN: 26 plant structures; EXPRESSED DURING: 14 growth stages; CONTAINS InterPro DOMAIN/s: D-3-phosphoglycerate dehydrogenase (InterPro:IPR006236), D-isomer specific 2-…
Os08g0447000	NA	NA	NA	1.2975		NA	NA	-0.1	0.941701		13.1.5.1.1	amino acid metabolism.synthesis.serine-glycine-cysteine group.serine.phosphoglycerate dehydrogenase	(loc_os08g34720.1 : 962.0) no description available & (at1g17745 : 728.0) encodes a 3-Phosphoglycerate dehydrogenase; D-3-phosphoglycerate dehydrogenase; CONTAINS InterPro DOMAIN/s: D-3-phosphoglycerate dehydrogenase (InterPro:IPR006236), D-isomer specific 2-hydroxyacid dehydrogenase, catalytic domain (InterPro:IPR006139), D-isomer specific 2-hydroxyacid dehydrogenase, NAD-binding (InterPro:IPR00…
Os03g0157900	NA	NA	NA	1.244		-0.5	0.760026	-1.9	0.0321728		13.1.5.1.2	amino acid metabolism.synthesis.serine-glycine-cysteine group.serine.phosphoserine aminotransferase	(loc_os03g06200.1 : 710.0) no description available & (at4g35630 : 521.0) Encodes a phosphoserine aminotransferase which is involved in serine biosynthesis in the chloroplast which operates via the phosphorylated pathway.; phosphoserine aminotransferase (PSAT); FUNCTIONS IN: O-phospho-L-serine:2-oxoglutarate aminotransferase activity; INVOLVED IN: L-serine biosynthetic process; LOCATED IN: chloro…
Os08g0502700	NA	NA	-1.8229	-1.0533		NA	NA	NA	NA		13.1.5.2.3	amino acid metabolism.synthesis.serine-glycine-cysteine group.glycine.serine glyoxylate aminotransferase	(loc_os08g39300.1 : 774.0) no description available & (at2g13360 : 667.0) Encodes a peroxisomal photorespiratory enzyme that catalyzes transamination reactions with multiple substrates. It is involved in photorespiration.; alanine:glyoxylate aminotransferase (AGT); FUNCTIONS IN: serine-pyruvate transaminase activity, serine-glyoxylate transaminase activity, alanine-glyoxylate transaminase activit…
Os12g0623600	1.3227	NA	NA	NA		NA	NA	0.5	0.791693		13.1.5.3	amino acid metabolism.synthesis.serine-glycine-cysteine group.cysteine	(loc_os12g42860.1 : 515.0) no description available & (at5g39890 : 202.0) Protein of unknown function (DUF1637); FUNCTIONS IN: cysteamine dioxygenase activity; INVOLVED IN: oxidation reduction; LOCATED IN: cellular_component unknown; EXPRESSED IN: 24 plant structures; EXPRESSED DURING: 15 growth stages; CONTAINS InterPro DOMAIN/s: Protein of unknown function DUF1637 (InterPro:IPR012864); BEST Ara…
Os04g0165700	NA	NA	1.2496	1.1329		-0.4	0.806806	-0.1	0.97907		13.1.5.3.1	amino acid metabolism.synthesis.serine-glycine-cysteine group.cysteine.OASTL	(loc_os04g08350.2 : 618.0) no description available & (at3g61440 : 456.0) Encodes a cysteine synthase isomer CysC1. The isomer is however less effective in cysteine biosynthesis. It is involved in beta-cyanoalanine biosynthesis, an intermediate of cyanide detoxification pathway.; cysteine synthase C1 (CYSC1); CONTAINS InterPro DOMAIN/s: Pyridoxal phosphate-dependent enzyme, beta subunit (InterPro…		OsCAS	OsCAS
Os06g0149900	1.3182	NA	NA	NA		NA	NA	1.9	0.130519		13.1.5.3.1	amino acid metabolism.synthesis.serine-glycine-cysteine group.cysteine.OASTL	(loc_os06g05700.1 : 580.0) no description available & (q9xea8|cysk2_orysa : 327.0) Cysteine synthase (EC 2.5.1.47) (O-acetylserine sulfhydrylase) (O-acetylserine (Thiol)-lyase) (CSase) (OAS-TL) - Oryza sativa (Rice) & (at5g28020 : 311.0) Encodes cysteine synthase CysD2.; cysteine synthase D2 (CYSD2); FUNCTIONS IN: cysteine synthase activity; INVOLVED IN: cysteine biosynthetic process from serine,…
Os08g0320400	NA	NA	1.425	2.1823		NA	NA	NA	NA		13.1.6.5.4	amino acid metabolism.synthesis.aromatic aa.tryptophan.indole-3-glycerol phosphate synthase	(loc_os08g23150.1 : 323.0) no description available & (at2g04400 : 178.0) Aldolase-type TIM barrel family protein; FUNCTIONS IN: indole-3-glycerol-phosphate synthase activity, copper ion binding; INVOLVED IN: tryptophan biosynthetic process; LOCATED IN: chloroplast; EXPRESSED IN: 24 plant structures; EXPRESSED DURING: 15 growth stages; CONTAINS InterPro DOMAIN/s: Aldolase-type TIM barrel (InterPr…				TO:0000058 - herbicide sensitivity
Os03g0126000	NA	NA	1.5063	2.3999		-0.2	0.922974	-0.8	0.644131		13.1.6.5.2	amino acid metabolism.synthesis.aromatic aa.tryptophan.anthranilate phosphoribosyltransferase	(loc_os03g03450.1 : 564.0) no description available & (at5g17990 : 378.0) Encodes the tryptophan biosynthetic enzyme phosphoribosylanthranilate transferase (PAT1, called trpD in bacteria). Converts anthranilate and phosphoribosylpyrophosphate into phosphoribosylanthranilate and inorganic pyrophosphate.; tryptophan biosynthesis 1 (TRP1); FUNCTIONS IN: anthranilate phosphoribosyltransferase activit…				TO:0000112 - disease resistance, TO:0000031 - silicon sensitivity
Os07g0622200	1.1494	NA	NA	1.7046		0.3	0.878312	1.2	0.183838		13.1.6.1.1	amino acid metabolism.synthesis.aromatic aa.chorismate.3-deoxy-D-arabino-heptulosonate 7-phosphate synthase	(loc_os07g42960.1 : 1030.0) no description available & (q75w16|arog_orysa : 1020.0) Phospho-2-dehydro-3-deoxyheptonate aldolase 2, chloroplast precursor (EC 2.5.1.54) (Phospho-2-keto-3-deoxyheptonate aldolase 2) (DAHP synthetase 2) (3-deoxy-D-arabino-heptulosonate 7-phosphate synthase 2) - Oryza sativa (Rice) & (at1g22410 : 816.0) Class-II DAHP synthetase family protein; FUNCTIONS IN: 3-deoxy-7-p…		OsDAHP1	OsDAHP1, DAHP1, DAHPS, OsDAHPS2, DAHPS2	TO:0000160 - UV light sensitivity
Os01g0375200	NA	NA	NA	1.1207		-0.4	0.826125	-0.1	0.974356		13.1.6.1.10	amino acid metabolism.synthesis.aromatic aa.chorismate.dehydroquinate/shikimate dehydrogenase	(loc_os01g27750.1 : 919.0) no description available & (at3g06350 : 578.0) MATERNAL EFFECT EMBRYO ARREST 32 (MEE32); FUNCTIONS IN: NADP or NADPH binding, 3-dehydroquinate dehydratase activity, shikimate 5-dehydrogenase activity, binding, catalytic activity; INVOLVED IN: embryo development ending in seed dormancy; LOCATED IN: chloroplast stroma, chloroplast; EXPRESSED IN: 23 plant structures; EXPRE…		DHQDT/SDH	DHQDT/SDH	TO:0000160 - UV light sensitivity
Os09g0539100	NA	NA	NA	1.6091		-0.2	0.927225	2	0.158268		13.1.6.1.2	amino acid metabolism.synthesis.aromatic aa.chorismate.3-dehydroquinate synthase	(loc_os09g36800.1 : 706.0) no description available & (at5g66120 : 598.0) 3-dehydroquinate synthase, putative; FUNCTIONS IN: 3-dehydroquinate synthase activity; INVOLVED IN: aromatic amino acid family biosynthetic process; LOCATED IN: chloroplast; EXPRESSED IN: 23 plant structures; EXPRESSED DURING: 14 growth stages; CONTAINS InterPro DOMAIN/s: 3-dehydroquinate synthase AroB, subgroup (InterPro:I…		DHQS	DHQS	TO:0000160 - UV light sensitivity
Os06g0225800	NA	NA	NA	1.2186		NA	NA	1.6	0.403402		13.1.6.1.5	amino acid metabolism.synthesis.aromatic aa.chorismate.shikimate kinase	(loc_os06g12150.1 : 465.0) no description available & (at2g21940 : 265.0) shikimate kinase 1 (SK1); FUNCTIONS IN: shikimate kinase activity, ATP binding; EXPRESSED IN: 19 plant structures; EXPRESSED DURING: 10 growth stages; CONTAINS InterPro DOMAIN/s: Shikimate kinase (InterPro:IPR000623); BEST Arabidopsis thaliana protein match is: shikimate kinase 2 (TAIR:AT4G39540.2); Has 7831 Blast hits to 7…		OsSK2	OsSK2	TO:0000160 - UV light sensitivity
Os03g0254800	NA	NA	NA	1.8287		0.1	0.956438	0.3	0.864005		13.1.6.1.7	amino acid metabolism.synthesis.aromatic aa.chorismate.chorismate synthase	(loc_os03g14990.1 : 832.0) no description available & (at1g48850 : 584.0) embryo defective 1144 (EMB1144); FUNCTIONS IN: chorismate synthase activity; INVOLVED IN: aromatic amino acid family biosynthetic process, embryo development ending in seed dormancy; LOCATED IN: nucleolus, chloroplast; EXPRESSED IN: 25 plant structures; EXPRESSED DURING: 15 growth stages; CONTAINS InterPro DOMAIN/s: Chorism…		CS	CS	TO:0000160 - UV light sensitivity
Os01g0764400	NA	NA	NA	1.7499		NA	NA	0.9	0.588409		13.1.6.2.1	amino acid metabolism.synthesis.aromatic aa.phenylalanine and tyrosine.chorismate mutase	(loc_os01g55870.1 : 577.0) no description available & (at1g69370 : 323.0) Encodes chorismate mutase 3 (CM3).; chorismate mutase 3 (CM3); CONTAINS InterPro DOMAIN/s: Chorismate mutase, type II (InterPro:IPR020822), Chorismate mutase, AroQ class, eukaryotic type (InterPro:IPR008238); BEST Arabidopsis thaliana protein match is: chorismate mutase 1 (TAIR:AT3G29200.1); Has 280 Blast hits to 280 protei…		CM	CM	TO:0000160 - UV light sensitivity
Os07g0182100	NA	NA	2.1485	3.2795		1.1	0.393451	NA	NA		13.1.6.5.5	amino acid metabolism.synthesis.aromatic aa.tryptophan.tryptophan synthase	(loc_os07g08430.1 : 487.0) no description available & (at4g02610 : 344.0) Aldolase-type TIM barrel family protein; CONTAINS InterPro DOMAIN/s: Tryptophan synthase, alpha chain, active site (InterPro:IPR018204), Aldolase-type TIM barrel (InterPro:IPR013785), Ribulose-phosphate binding barrel (InterPro:IPR011060), Tryptophan synthase, alpha chain (InterPro:IPR002028); BEST Arabidopsis thaliana prot…		OsTSA	OsTSA, pOsTSA, TSbeta	TO:0000160 - UV light sensitivity
Os08g0135900	NA	NA	1.2203	1.8172		-0.9	0.579562	NA	NA		13.1.6.5.5	amino acid metabolism.synthesis.aromatic aa.tryptophan.tryptophan synthase	(loc_os08g04180.1 : 827.0) no description available & (p43284|trpb2_maize : 778.0) Tryptophan synthase beta chain 2, chloroplast precursor (EC 4.2.1.20) (Orange pericarp 2) (Fragment) - Zea mays (Maize) & (at4g27070 : 725.0) Tryptophan synthase beta. Expressed at low levels in all tissues.; tryptophan synthase beta-subunit 2 (TSB2); CONTAINS InterPro DOMAIN/s: Tryptophan synthase, beta chain (Int…		TS1	TS	TO:0000160 - UV light sensitivity
Os06g0632200	NA	NA	NA	1.6778		NA	NA	NA	NA		13.1.6.5.5	amino acid metabolism.synthesis.aromatic aa.tryptophan.tryptophan synthase	(loc_os06g42560.3 : 914.0) no description available & (at5g38530 : 684.0) tryptophan synthase beta type 2 (TSBtype2); FUNCTIONS IN: pyridoxal phosphate binding, tryptophan synthase activity, catalytic activity; INVOLVED IN: tryptophan biosynthetic process, metabolic process; EXPRESSED IN: 21 plant structures; EXPRESSED DURING: 13 growth stages; CONTAINS InterPro DOMAIN/s: Pyridoxal phosphate-depe…		TS2	TS	TO:0000160 - UV light sensitivity
Os09g0255400	NA	NA	4.5389	7.2987		NA	NA	NA	NA		13.1.6.5.4	amino acid metabolism.synthesis.aromatic aa.tryptophan.indole-3-glycerol phosphate synthase	(loc_os09g08130.2 : 617.0) no description available & (at5g48220 : 390.0) Aldolase-type TIM barrel family protein; FUNCTIONS IN: indole-3-glycerol-phosphate synthase activity, catalytic activity; INVOLVED IN: metabolic process, tryptophan metabolic process; EXPRESSED IN: 22 plant structures; EXPRESSED DURING: 13 growth stages; CONTAINS InterPro DOMAIN/s: Aldolase-type TIM barrel (InterPro:IPR0137…		IGPS	IGPS	TO:0000160 - UV light sensitivity, TO:0000276 - drought tolerance
Os03g0389700	1.4116	NA	1.2549	2.6712		NA	NA	NA	NA		13.1.6.1.1	amino acid metabolism.synthesis.aromatic aa.chorismate.3-deoxy-D-arabino-heptulosonate 7-phosphate synthase	(loc_os03g27230.1 : 881.0) no description available & (q75lr2|arof_orysa : 875.0) Phospho-2-dehydro-3-deoxyheptonate aldolase 1, chloroplast precursor (EC 2.5.1.54) (Phospho-2-keto-3-deoxyheptonate aldolase 1) (DAHP synthetase 1) (3-deoxy-D-arabino-heptulosonate 7-phosphate synthase 1) - Oryza sativa (Rice) & (at1g22410 : 783.0) Class-II DAHP synthetase family protein; FUNCTIONS IN: 3-deoxy-7-pho…		OsDAHPS1	OsDAHPS1, DAHPS1
Os03g0389601	1.4889	NA	1.2521	2.5826		NA	NA	NA	NA		13.1.6.1.1	amino acid metabolism.synthesis.aromatic aa.chorismate.3-deoxy-D-arabino-heptulosonate 7-phosphate synthase	(q75lr2|arof_orysa : 603.0) Phospho-2-dehydro-3-deoxyheptonate aldolase 1, chloroplast precursor (EC 2.5.1.54) (Phospho-2-keto-3-deoxyheptonate aldolase 1) (DAHP synthetase 1) (3-deoxy-D-arabino-heptulosonate 7-phosphate synthase 1) - Oryza sativa (Rice) & (loc_os03g27230.1 : 603.0) no description available & (at1g22410 : 506.0) Class-II DAHP synthetase family protein; FUNCTIONS IN: 3-deoxy-7-pho…
Os07g0622250	1.1305	NA	NA	1.5971		NA	NA	NA	NA		13.1.6.1.1	amino acid metabolism.synthesis.aromatic aa.chorismate.3-deoxy-D-arabino-heptulosonate 7-phosphate synthase	(loc_os07g42960.1 : 619.0) no description available & (q75w16|arog_orysa : 609.0) Phospho-2-dehydro-3-deoxyheptonate aldolase 2, chloroplast precursor (EC 2.5.1.54) (Phospho-2-keto-3-deoxyheptonate aldolase 2) (DAHP synthetase 2) (3-deoxy-D-arabino-heptulosonate 7-phosphate synthase 2) - Oryza sativa (Rice) & (at1g22410 : 522.0) Class-II DAHP synthetase family protein; FUNCTIONS IN: 3-deoxy-7-pho…
Os06g0133900	NA	NA	NA	1.7215		2.6	0.112389	-0.3	0.901093		13.1.6.1.6	amino acid metabolism.synthesis.aromatic aa.chorismate.5-enolpyruvylshikimate-3-phosphate synthase	(loc_os06g04280.1 : 589.0) no description available & (p11043|aroa_pethy : 514.0) 3-phosphoshikimate 1-carboxyvinyltransferase, chloroplast precursor (EC 2.5.1.19) (5-enolpyruvylshikimate-3-phosphate synthase) (EPSP synthase) - Petunia hybrida (Petunia) & (at2g45300 : 509.0) encodes 3-phosphoshikimate 1-carboxyvinyltransferase / 5-enolpyruvylshikimate-3-phosphate / EPSP synthase involved in chori…		EPSPs	EPSPs
Os04g0406600	1.3981	NA	NA	1.5734		NA	NA	0.4	0.885859		13.1.6.3.1	amino acid metabolism.synthesis.aromatic aa.phenylalanine.arogenate dehydratase / prephenate dehydratase	(loc_os04g33390.1 : 789.0) no description available & (at1g08250 : 569.0) Encodes a plastid-localized arogenate dehydratase involved in phenylalanine biosynthesis. Although this enzyme has sequence similarity to prephenate dehydratases, it is 98 times more active with arogenate than prephenate in enzymatic assays.; arogenate dehydratase 6 (ADT6); FUNCTIONS IN: arogenate dehydratase activity, prep…
Os03g0264400	NA	NA	1.2088	2.0356		NA	NA	-0.5	0.664978		13.1.6.5.1	amino acid metabolism.synthesis.aromatic aa.tryptophan.anthranilate synthase	(loc_os03g15780.5 : 184.0) no description available & (at2g29690 : 147.0) Encode a functional anthranilate synthase protein. Expressed at a constitutive basal level. Expression was not induced by wounding nor bacterial pathogen infiltration. Involved in aromatic amino acid biosynthesis.; anthranilate synthase 2 (ASA2); FUNCTIONS IN: anthranilate synthase activity; INVOLVED IN: tryptophan biosynth…		OASA2	OASA2 (=ASA2), OsASA2, OASA2, ASalpha2
Os02g0266000	NA	NA	2.1743	NA		NA	NA	NA	NA		13.1.6.5.3	amino acid metabolism.synthesis.aromatic aa.tryptophan.phosphoribosyanthranilate isomerase	(loc_os02g16630.1 : 531.0) no description available & (at1g07780 : 270.0) Encodes phosphoribosylanthranilate isomerase which catalyzes the third step of the tryptophan biosynthetic pathway. Member of gene family.; phosphoribosylanthranilate isomerase 1 (PAI1); CONTAINS InterPro DOMAIN/s: N-(5&apos;phosphoribosyl)anthranilate isomerase (PRAI) (InterPro:IPR001240), Aldolase-type TIM barrel (InterPr…
Os08g0136001	NA	NA	1.2054	1.7046		NA	NA	NA	NA		13.1.6.5.5	amino acid metabolism.synthesis.aromatic aa.tryptophan.tryptophan synthase	(loc_os08g04180.1 : 306.0) no description available & (p43283|trpb1_maize : 294.0) Tryptophan synthase beta chain 1 (EC 4.2.1.20) (Orange pericarp 1) (Fragment) - Zea mays (Maize) & (at4g27070 : 282.0) Tryptophan synthase beta. Expressed at low levels in all tissues.; tryptophan synthase beta-subunit 2 (TSB2); CONTAINS InterPro DOMAIN/s: Tryptophan synthase, beta chain (InterPro:IPR006654), Pyrid…
Os02g0134400	NA	NA	1.7999	2.1898		NA	NA	NA	NA		13.2.1.2	amino acid metabolism.degradation.central amino acid metabolism.aspartate	(loc_os02g04170.3 : 1294.0) no description available & (at5g14760 : 876.0) At5g14760 encodes for L-aspartate oxidase involved in the early steps of NAD biosynthesis. In contrary to the EC 1.4.3.16 (l-aspartate oxidase - deaminating) the enzyme catalyzes the reaction L-aspartate + O2 = iminoaspartate (alpha-iminosuccinate) + H2O2; L-aspartate oxidase (AO); FUNCTIONS IN: electron carrier activity, …		OsLASPO	OsLASPO
Os10g0550900	1.7756	NA	NA	NA		NA	NA	0.4	0.875339		13.2.2.2	amino acid metabolism.degradation.glutamate family.proline	(loc_os10g40360.1 : 691.0) no description available & (at5g38710 : 339.0) Methylenetetrahydrofolate reductase family protein; FUNCTIONS IN: proline dehydrogenase activity; INVOLVED IN: oxidation reduction, proline catabolic process, glutamate biosynthetic process; EXPRESSED IN: 21 plant structures; EXPRESSED DURING: 12 growth stages; CONTAINS InterPro DOMAIN/s: Proline dehydrogenase (InterPro:IPR…		OsProDH	OsProDH
Os11g0455500	NA	NA	NA	1.3178		0.3	0.789841	1	0.177041		13.2.3.4	amino acid metabolism.degradation.aspartate family.methionine	(p32112|sahh_wheat : 885.0) Adenosylhomocysteinase (EC 3.3.1.1) (S-adenosyl-L-homocysteine hydrolase) (AdoHcyase) - Triticum aestivum (Wheat) & (loc_os11g26850.2 : 884.0) no description available & (at4g13940 : 866.0) Encodes a S-adenosyl-L-homocysteine hydrolase required for DNA methylation-dependent gene silencing.; HOMOLOGY-DEPENDENT GENE SILENCING 1 (HOG1); FUNCTIONS IN: adenosylhomocysteinas…				TO:0000432 - temperature response trait
Os04g0650750	-2.7465	NA	2.8945	NA		NA	NA	NA	NA		13.2.3.1.1	amino acid metabolism.degradation.aspartate family.asparagine.L-asparaginase	(loc_os04g55710.1 : 166.0) no description available & (at3g16150 : 129.0) N-terminal nucleophile aminohydrolases (Ntn hydrolases) superfamily protein; CONTAINS InterPro DOMAIN/s: Peptidase T2, asparaginase 2 (InterPro:IPR000246); BEST Arabidopsis thaliana protein match is: N-terminal nucleophile aminohydrolases (Ntn hydrolases) superfamily protein (TAIR:AT5G08100.1); Has 3285 Blast hits to 3219 p…
Os04g0650700	-3.204	NA	2.8953	NA		2	0.245848	1.1	0.477498		13.2.3.1.1	amino acid metabolism.degradation.aspartate family.asparagine.L-asparaginase	(loc_os04g55710.1 : 407.0) no description available & (at3g16150 : 297.0) N-terminal nucleophile aminohydrolases (Ntn hydrolases) superfamily protein; CONTAINS InterPro DOMAIN/s: Peptidase T2, asparaginase 2 (InterPro:IPR000246); BEST Arabidopsis thaliana protein match is: N-terminal nucleophile aminohydrolases (Ntn hydrolases) superfamily protein (TAIR:AT5G08100.1); Has 3285 Blast hits to 3219 p…
Os03g0597600	1.108	NA	NA	1.1948		NA	NA	-1.8	0.139937		13.2.3.1.1	amino acid metabolism.degradation.aspartate family.asparagine.L-asparaginase	(loc_os03g40070.1 : 553.0) no description available & (at5g08100 : 380.0) N-terminal nucleophile aminohydrolases (Ntn hydrolases) superfamily protein; CONTAINS InterPro DOMAIN/s: Peptidase T2, asparaginase 2 (InterPro:IPR000246); BEST Arabidopsis thaliana protein match is: N-terminal nucleophile aminohydrolases (Ntn hydrolases) superfamily protein (TAIR:AT3G16150.1); Has 35333 Blast hits to 34131…
Os10g0517500	NA	NA	NA	1.4109		NA	NA	1.5	0.438138		13.2.3.4.1	amino acid metabolism.degradation.aspartate family.methionine.methionine gamma-lyase	(loc_os10g37340.1 : 744.0) no description available & (at1g64660 : 491.0) Encodes a functional methionine gamma-lyase, a cytosolic enzyme catalyzes the degradation of methionine into methanethiol, alpha-ketobutyrate and ammonia. The catabolism of excess methionine is important to methionine homeostasis.; methionine gamma-lyase (MGL); CONTAINS InterPro DOMAIN/s: Pyridoxal phosphate-dependent trans…		RRJ1	RRJ1
Os02g0783625	NA	-1.5249	NA	NA		NA	NA	1.3	0.493107		13.2.3.5	amino acid metabolism.degradation.aspartate family.lysine	(loc_os02g54254.1 : 1006.0) no description available & (at4g33150 : 563.0) lysine-ketoglutarate reductase/saccharopine dehydrogenase bifunctional enzyme; CONTAINS InterPro DOMAIN/s: Saccharopine dehydrogenase / Homospermidine synthase (InterPro:IPR005097); Has 1125 Blast hits to 1121 proteins in 331 species: Archae - 40; Bacteria - 296; Metazoa - 110; Fungi - 190; Plants - 55; Viruses - 0; Other …
Os02g0783700	NA	-1.832	NA	NA		NA	NA	NA	NA		13.2.3.5	amino acid metabolism.degradation.aspartate family.lysine	(loc_os02g54254.3 : 461.0) no description available & (at4g33150 : 332.0) lysine-ketoglutarate reductase/saccharopine dehydrogenase bifunctional enzyme; CONTAINS InterPro DOMAIN/s: Saccharopine dehydrogenase / Homospermidine synthase (InterPro:IPR005097); Has 1125 Blast hits to 1121 proteins in 331 species: Archae - 40; Bacteria - 296; Metazoa - 110; Fungi - 190; Plants - 55; Viruses - 0; Other E…
Os03g0109300	NA	-1.4271	-1.4312	NA		NA	NA	NA	NA		13.2.3.5.1	mino acid metabolism.degradation.aspartate family.lysine.lysine decarboxylase	(loc_os03g01880.1 : 407.0) no description available & (at2g37210 : 329.0) Encodes a protein of unknown function. It has been crystallized and shown to be structurally almost identical to the protein encoded by At5g11950.; lysine decarboxylase family protein; FUNCTIONS IN: molecular_function unknown; INVOLVED IN: biological_process unknown; LOCATED IN: cytosol, nucleus; EXPRESSED IN: 9 plant struc…		LOGL3	LOGL3
Os09g0547500	NA	NA	2.5759	4.7413		NA	NA	NA	NA		13.2.3.5.1	mino acid metabolism.degradation.aspartate family.lysine.lysine decarboxylase	(loc_os09g37540.1 : 415.0) no description available & (at4g35190 : 266.0) Putative lysine decarboxylase family protein; CONTAINS InterPro DOMAIN/s: Conserved hypothetical protein CHP00730 (InterPro:IPR005269); BEST Arabidopsis thaliana protein match is: lysine decarboxylase family protein (TAIR:AT2G37210.1); Has 30201 Blast hits to 17322 proteins in 780 species: Archae - 12; Bacteria - 1396; Meta…		LOGL9	LOGL9
Os10g0457600	1.2835	NA	NA	1.0316		0.1	0.943567	-0.6	0.617956		13.2.4.1	amino acid metabolism.degradation.branched chain group.shared	(loc_os10g31950.1 : 790.0) no description available & (at2g33150 : 615.0) Encodes an organellar (peroxisome, glyoxysome) 3-ketoacyl-CoA thiolase, involved in fatty acid b-oxidation during germination and subsequent seedling growth. Mutants have defects in glyoxysomal fatty acid beta-oxidation. EC2.3.1.16 thiolase.; peroxisomal 3-ketoacyl-CoA thiolase 3 (PKT3); FUNCTIONS IN: acetyl-CoA C-acyltrans…
Os12g0183100	NA	-1.0724	NA	1.1667		NA	NA	-0.4	0.823871		13.2.4.1	amino acid metabolism.degradation.branched chain group.shared	(loc_os12g08260.4 : 486.0) no description available & (at5g09300 : 377.0) Thiamin diphosphate-binding fold (THDP-binding) superfamily protein; FUNCTIONS IN: oxidoreductase activity, acting on the aldehyde or oxo group of donors, disulfide as acceptor, 3-methyl-2-oxobutanoate dehydrogenase (2-methylpropanoyl-transferring) activity; INVOLVED IN: metabolic process; LOCATED IN: mitochondrion; EXPRESS…
Os10g0457600	1.2835	NA	NA	1.0316		0.1	0.943567	-0.6	0.617956		13.2.4.5	amino acid metabolism.degradation.branched chain group.isoleucine	(loc_os10g31950.1 : 790.0) no description available & (at2g33150 : 615.0) Encodes an organellar (peroxisome, glyoxysome) 3-ketoacyl-CoA thiolase, involved in fatty acid b-oxidation during germination and subsequent seedling growth. Mutants have defects in glyoxysomal fatty acid beta-oxidation. EC2.3.1.16 thiolase.; peroxisomal 3-ketoacyl-CoA thiolase 3 (PKT3); FUNCTIONS IN: acetyl-CoA C-acyltrans…
Os09g0252100	NA	1.3235	NA	NA		0.2	0.924536	-1.3	0.105945		13.2.4.5	amino acid metabolism.degradation.branched chain group.isoleucine	(loc_os09g07830.2 : 733.0) no description available & (at5g48230 : 606.0) acetoacetyl-CoA thiolase 2 (ACAT2); FUNCTIONS IN: transferase activity, transferring acyl groups other than amino-acyl groups, acetyl-CoA C-acetyltransferase activity, catalytic activity; INVOLVED IN: embryo development ending in seed dormancy; LOCATED IN: peroxisome, plasma membrane; EXPRESSED IN: 24 plant structures; EXPR…
Os04g0516600	-1.67	-1.4591	NA	NA		NA	NA	1.9	0.326459		13.2.5.2	amino acid metabolism.degradation.serine-glycine-cysteine group.glycine	(loc_os04g43650.2 : 692.0) no description available & (at1g08630 : 454.0) Encodes a threonine aldolase, involved in threonine degradation to glycine. Primarily expressed in seeds and seedlings.; threonine aldolase 1 (THA1); CONTAINS InterPro DOMAIN/s: Pyridoxal phosphate-dependent transferase, major domain (InterPro:IPR015424), Aromatic amino acid beta-eliminating lyase/threonine aldolase (InterP…
Os02g0306401	3.1071	NA	NA	2.7061		0.7	0.803959	-1.7	0.111815		13.2.6.2	amino acid metabolism.degradation.aromatic aa.tyrosine	(loc_os02g20360.1 : 889.0) no description available & (at5g53970 : 458.0) encodes tyrosine aminotransferase which is strongly induced upon aging and coronatine treatment; Tyrosine transaminase family protein; CONTAINS InterPro DOMAIN/s: 1-aminocyclopropane-1-carboxylate synthase (InterPro:IPR001176), Aminotransferase, class I/classII (InterPro:IPR004839), Pyridoxal phosphate-dependent transferase…		OsNAAT1	OsNAAT1	TO:0000021 - copper sensitivity, TO:0000166 - gibberellic acid sensitivity, TO:0000224 - iron sensitivity, TO:0000351 - zinc sensitivity
Os01g0752200	NA	NA	NA	1.511		NA	NA	2.3	0.0675667		13.2.6.3	amino acid metabolism.degradation.aromatic aa.tryptophan	(loc_os01g54860.1 : 691.0) no description available & (at1g06550 : 466.0) ATP-dependent caseinolytic (Clp) protease/crotonase family protein; FUNCTIONS IN: 3-hydroxyisobutyryl-CoA hydrolase activity, catalytic activity; INVOLVED IN: response to karrikin, fatty acid beta-oxidation; LOCATED IN: cellular_component unknown; EXPRESSED IN: 23 plant structures; EXPRESSED DURING: 13 growth stages; CONTAI…		NOG1		TO:0000449 - grain yield per plant, TO:0000447 - filled grain number, TO:0002668 - jasmonic acid content, TO:0000172 - jasmonic acid sensitivity
Os02g0302700	NA	1.9836	NA	NA		NA	NA	-0.8	0.603534		13.2.6.2	amino acid metabolism.degradation.aromatic aa.tyrosine	(loc_os02g19970.1 : 855.0) no description available & (at5g36160 : 491.0) Tyrosine transaminase family protein; FUNCTIONS IN: 1-aminocyclopropane-1-carboxylate synthase activity, pyridoxal phosphate binding, transferase activity, transferring nitrogenous groups, transaminase activity, catalytic activity; INVOLVED IN: tyrosine catabolic process to phosphoenolpyruvate, cellular amino acid and deriv…		OsNAAT2	OsNAAT2
Os09g0252100	NA	1.3235	NA	NA		0.2	0.924536	-1.3	0.105945		13.2.6.3	amino acid metabolism.degradation.aromatic aa.tryptophan	(loc_os09g07830.2 : 733.0) no description available & (at5g48230 : 606.0) acetoacetyl-CoA thiolase 2 (ACAT2); FUNCTIONS IN: transferase activity, transferring acyl groups other than amino-acyl groups, acetyl-CoA C-acetyltransferase activity, catalytic activity; INVOLVED IN: embryo development ending in seed dormancy; LOCATED IN: peroxisome, plasma membrane; EXPRESSED IN: 24 plant structures; EXPR…
Os02g0541325	NA	NA	NA	-1.1065		-0.6	0.749304	NA	NA		13.2.7	amino acid metabolism.degradation.histidine	(loc_os02g33710.1 : 823.0) no description available & (at1g43710 : 718.0) embryo defective 1075 (emb1075); FUNCTIONS IN: pyridoxal phosphate binding, carboxy-lyase activity, catalytic activity; INVOLVED IN: cellular amino acid metabolic process, embryo development ending in seed dormancy; LOCATED IN: cellular_component unknown; EXPRESSED IN: 25 plant structures; EXPRESSED DURING: 15 growth stages…
Os02g0541150	NA	NA	NA	-1.4657		NA	NA	NA	NA		13.2.7	amino acid metabolism.degradation.histidine	(loc_os02g33710.1 : 155.0) no description available & (at1g43710 : 86.3) embryo defective 1075 (emb1075); FUNCTIONS IN: pyridoxal phosphate binding, carboxy-lyase activity, catalytic activity; INVOLVED IN: cellular amino acid metabolic process, embryo development ending in seed dormancy; LOCATED IN: cellular_component unknown; EXPRESSED IN: 25 plant structures; EXPRESSED DURING: 15 growth stages;…
Os04g0669800	1.2951	NA	NA	NA		-0.9	0.553359	-1.6	0.099362		13.99	amino acid metabolism.misc	(loc_os04g57400.1 : 843.0) no description available & (at1g49820 : 626.0) encodes 5-methylthioribose kinase, involved in methionine cycle; S-methyl-5-thioribose kinase (MTK); CONTAINS InterPro DOMAIN/s: Methylthioribose kinase (InterPro:IPR009212), Aminoglycoside phosphotransferase (InterPro:IPR002575), Protein kinase-like domain (InterPro:IPR011009); Has 954 Blast hits to 954 proteins in 299 spe…		OsMTK	OsMTK, OsMTK1, MTK, MTK1	TO:0000224 - iron sensitivity, TO:0000351 - zinc sensitivity, TO:0006001 - salt tolerance
Os04g0391500	1.2142	NA	NA	NA		NA	NA	0.5	0.838954		13.99	amino acid metabolism.misc	(loc_os04g32110.1 : 804.0) no description available & (at1g69040 : 455.0) ACT-domain containing protein involved in feedback regulation of amino acid metabolism; ACT domain repeat 4 (ACR4); FUNCTIONS IN: amino acid binding; INVOLVED IN: regulation of cellular amino acid metabolic process, response to cytokinin stimulus; LOCATED IN: cytosol; EXPRESSED IN: 22 plant structures; EXPRESSED DURING: 13 …		OsACR6	OsACR6
Os03g0247900	1.2249	NA	NA	NA		NA	NA	NA	NA		13.99	amino acid metabolism.misc	(loc_os03g14370.2 : 748.0) no description available & (at1g12420 : 378.0) ACT domain repeat 8 (ACR8); CONTAINS InterPro DOMAIN/s: Amino acid-binding ACT (InterPro:IPR002912); BEST Arabidopsis thaliana protein match is: ACT domain repeat 7 (TAIR:AT4G22780.1); Has 2013 Blast hits to 1422 proteins in 371 species: Archae - 0; Bacteria - 1118; Metazoa - 0; Fungi - 0; Plants - 487; Viruses - 0; Other E…		OsACR9	OsACR9
Os04g0669900	1.2959	NA	NA	1.3255		NA	NA	NA	NA		13.99	amino acid metabolism.misc	(loc_os04g57410.1 : 811.0) no description available & (at1g49820 : 594.0) encodes 5-methylthioribose kinase, involved in methionine cycle; S-methyl-5-thioribose kinase (MTK); CONTAINS InterPro DOMAIN/s: Methylthioribose kinase (InterPro:IPR009212), Aminoglycoside phosphotransferase (InterPro:IPR002575), Protein kinase-like domain (InterPro:IPR011009); Has 954 Blast hits to 954 proteins in 299 spe…		OsMTK2	OsMTK2
Os07g0509800	NA	NA	1.3293	1.6508		NA	NA	1.3	0.494283		14.2	S-assimilation.APR	(loc_os07g32570.1 : 659.0) no description available & (at1g62180 : 548.0) encodes a adenosine 5-phosphosulfate reductase, involved in sulfate assimilation. Is a major effect locus for natural variation of shoot sulfate content in Arabidopsis.; 5adenylylphosphosulfate reductase 2 (APR2); CONTAINS InterPro DOMAIN/s: Rossmann-like alpha/beta/alpha sandwich fold (InterPro:IPR014729), Thioredoxin-inde…		OsAPRL1	OsAPRL1
Os12g0145100	NA	NA	1.6072	3.0546		NA	NA	1.5	0.251095		15	metal handling	(loc_os12g05050.1 : 474.0) no description available & (at5g19140 : 335.0) AILP1; FUNCTIONS IN: molecular_function unknown; INVOLVED IN: response to auxin stimulus, response to aluminum ion; LOCATED IN: plasma membrane; EXPRESSED IN: 23 plant structures; EXPRESSED DURING: 13 growth stages; BEST Arabidopsis thaliana protein match is: Aluminium induced protein with YGL and LRDR motifs (TAIR:AT5G4383…
Os12g0145150	NA	NA	NA	2.8344		NA	NA	NA	NA		15	metal handling	(loc_os12g05050.1 : 253.0) no description available & (at5g19140 : 189.0) AILP1; FUNCTIONS IN: molecular_function unknown; INVOLVED IN: response to auxin stimulus, response to aluminum ion; LOCATED IN: plasma membrane; EXPRESSED IN: 23 plant structures; EXPRESSED DURING: 13 growth stages; BEST Arabidopsis thaliana protein match is: Aluminium induced protein with YGL and LRDR motifs (TAIR:AT5G4383…
Os03g0307300	3.8274	NA	NA	2.8639		NA	NA	-1.3	0.274419		15.2	metal handling.binding, chelation and storage	(q9sxq7|nas1_orysa : 603.0) Nicotianamine synthase 1 (EC 2.5.1.43) (S-adenosyl-L-methionine:S-adenosyl-L-methionine:S-adenosyl-methionine 3-amino-3-carboxypropyltransferase 1) (OsNAS1) - Oryza sativa (Rice) & (loc_os03g19427.1 : 603.0) no description available & (at1g56430 : 278.0) Encodes a protein with nicotianamine synthase activity.; nicotianamine synthase 4 (NAS4); CONTAINS InterPro DOMAIN/s…		OsNAS1	OsNAS1	TO:0000021 - copper sensitivity, TO:0000166 - gibberellic acid sensitivity, TO:0000224 - iron sensitivity, TO:0000351 - zinc sensitivity, TO:0000495 - chlorophyll content
Os07g0689600	2.4169	NA	NA	2.6667		NA	NA	0.8	0.738703		15.2	metal handling.binding, chelation and storage	(q9fxw5|nas3_orysa : 534.0) Nicotianamine synthase 3 (EC 2.5.1.43) (S-adenosyl-L-methionine:S-adenosyl-L-methionine:S-adenosyl-methionine 3-amino-3-carboxypropyltransferase 3) (OsNAS3) - Oryza sativa (Rice) & (loc_os07g48980.1 : 534.0) no description available & (at1g09240 : 239.0) Encodes a nicotianamine synthase.; nicotianamine synthase 3 (NAS3); CONTAINS InterPro DOMAIN/s: Nicotianamine syntha…		OsNAS3	OsNAS3	TO:0000224 - iron sensitivity
Os01g0323600	1.7363	NA	NA	1.5004		NA	NA	NA	NA		15.2	metal handling.binding, chelation and storage	(p93438|metl_orysa : 769.0) S-adenosylmethionine synthetase 2 (EC 2.5.1.6) (Methionine adenosyltransferase 2) (AdoMet synthetase 2) - Oryza sativa (Rice) & (loc_os01g22010.3 : 769.0) no description available & (at1g02500 : 716.0) encodes a S-adenosylmethionine synthetase. SAM1 is regulated by protein S-nitrosylation. The covalent binding of nitric oxide (NO) to the Cys114 residue inhibits the enz…		OsSAM2	OsSAM2, OsSAMS2, OS-SAMS2	TO:0000224 - iron sensitivity, TO:0000351 - zinc sensitivity
Os03g0307200	3.5228	NA	NA	2.1358		NA	NA	-2.1	0.0170932		15.2	metal handling.binding, chelation and storage	(loc_os03g19420.2 : 615.0) no description available & (q9feg8|nas2_orysa : 611.0) Nicotianamine synthase 2 (EC 2.5.1.43) (S-adenosyl-L-methionine:S-adenosyl-L-methionine:S-adenosyl-methionine 3-amino-3-carboxypropyltransferase 2) (OsNAS2) - Oryza sativa (Rice) & (at1g56430 : 275.0) Encodes a protein with nicotianamine synthase activity.; nicotianamine synthase 4 (NAS4); CONTAINS InterPro DOMAIN/s…		OsNAS2	OsNAS2	TO:0000224 - iron sensitivity, TO:0000495 - chlorophyll content, TO:0000166 - gibberellic acid sensitivity, TO:0000021 - copper sensitivity
Os03g0804500	NA	NA	1.7736	3.1336		NA	NA	NA	NA		15.2	metal handling.binding, chelation and storage	(loc_os03g58980.1 : 390.0) no description available & (at1g18970 : 186.0) Encodes a germin-like protein with possible oxalate oxidase activity (based on GenBank record).; germin-like protein 4 (GLP4); FUNCTIONS IN: manganese ion binding, nutrient reservoir activity; LOCATED IN: endomembrane system, apoplast; EXPRESSED IN: root; CONTAINS InterPro DOMAIN/s: Cupin, RmlC-type (InterPro:IPR011051), Cu…		OsGLP3-7	GER7, OsGLP3-7, GLP3-7	TO:0000276 - drought tolerance, TO:0000653 - seed development trait, TO:0000621 - inflorescence development trait, TO:0000074 - blast disease, TO:0006001 - salt tolerance
Os01g0284500	NA	1.5449	NA	-1.4557		-1.1	0.383453	-2.9	3.81432e-05		15.2	metal handling.binding, chelation and storage	(loc_os01g18170.1 : 367.0) no description available & (q9spv5|nec1_nicpl : 252.0) Nectarin-1 precursor (EC 1.15.1.1) (Superoxide dismutase [Mn]) - Nicotiana plumbaginifolia (Leadwort-leaved tobacco) & (at1g09560 : 248.0) germin-like protein (GLP5); germin-like protein 5 (GLP5); FUNCTIONS IN: manganese ion binding, nutrient reservoir activity; INVOLVED IN: response to cold; LOCATED IN: cell wall, …		OsGLP1-2	GER4, OsGLP1-2, GLP1-2
Os01g0249200	1.6944	1.2717	NA	NA		NA	NA	NA	NA		15.2	metal handling.binding, chelation and storage	(loc_os01g14670.1 : 354.0) no description available & (q9spv5|nec1_nicpl : 261.0) Nectarin-1 precursor (EC 1.15.1.1) (Superoxide dismutase [Mn]) - Nicotiana plumbaginifolia (Leadwort-leaved tobacco) & (at3g62020 : 256.0) germin-like protein (GLP10); germin-like protein 10 (GLP10); FUNCTIONS IN: manganese ion binding, nutrient reservoir activity; INVOLVED IN: biological_process unknown; LOCATED IN…		OsGLP1-1	OsGLP1-1
Os01g0758000	3.067	NA	-1.2291	NA		NA	NA	NA	NA		15.2	metal handling.binding, chelation and storage	(loc_os01g55320.1 : 276.0) no description available & (at1g06330 : 139.0) Heavy metal transport/detoxification superfamily protein ; FUNCTIONS IN: copper ion binding, metal ion binding; INVOLVED IN: copper ion transport, metal ion transport; LOCATED IN: cellular_component unknown; CONTAINS InterPro DOMAIN/s: Heavy metal transport/detoxification protein (InterPro:IPR006121); BEST Arabidopsis thali…
Os04g0244800	1.1213	NA	NA	NA		-0.5	0.806806	-1.3	0.281307		15.2	metal handling.binding, chelation and storage	(loc_os04g17100.1 : 315.0) no description available & (at5g66110 : 204.0) Heavy metal transport/detoxification superfamily protein ; FUNCTIONS IN: metal ion binding; INVOLVED IN: metal ion transport; LOCATED IN: plasma membrane; EXPRESSED IN: cultured cell, leaf; EXPRESSED DURING: LP.04 four leaves visible; CONTAINS InterPro DOMAIN/s: Heavy metal transport/detoxification protein (InterPro:IPR0061…
Os08g0205400	1.6018	NA	NA	1.7306		-1.1	0.382165	-0.7	0.549778		15.2	metal handling.binding, chelation and storage	(loc_os08g10480.1 : 161.0) no description available & (at1g66240 : 130.0) homolog of anti-oxidant 1 (ATX1); LOCATED IN: endomembrane system; EXPRESSED IN: 22 plant structures; EXPRESSED DURING: 13 growth stages. & (reliability: 260.0) & (original description: no original description)
Os01g0323775	1.7988	NA	NA	1.359		NA	NA	NA	NA		15.2	metal handling.binding, chelation and storage	(p93438|metl_orysa : 769.0) S-adenosylmethionine synthetase 2 (EC 2.5.1.6) (Methionine adenosyltransferase 2) (AdoMet synthetase 2) - Oryza sativa (Rice) & (loc_os01g22010.3 : 769.0) no description available & (at1g02500 : 716.0) encodes a S-adenosylmethionine synthetase. SAM1 is regulated by protein S-nitrosylation. The covalent binding of nitric oxide (NO) to the Cys114 residue inhibits the enz…
Os09g0364800	NA	NA	NA	2.6504		NA	NA	NA	NA		15.2	metal handling.binding, chelation and storage	(loc_os09g20000.1 : 184.0) no description available & (at1g22990 : 112.0) Heavy metal transport/detoxification superfamily protein ; FUNCTIONS IN: metal ion binding; INVOLVED IN: metal ion transport; LOCATED IN: cellular_component unknown; EXPRESSED IN: 9 plant structures; EXPRESSED DURING: LP.04 four leaves visible, 4 anthesis, C globular stage; CONTAINS InterPro DOMAIN/s: Heavy metal transport/…
Os10g0419400	NA	NA	3.0149	4.3074		NA	NA	NA	NA		15.3	metal handling.regulation	(q338a9|ard1_orysa : 427.0) 1,2-dihydroxy-3-keto-5-methylthiopentene dioxygenase 1 (EC 1.13.-.-) (Aci-reductone dioxygenase 1) (Submergence-induced protein 2) - Oryza sativa (Rice) & (loc_os10g28350.1 : 427.0) no description available & (at4g14710 : 325.0) ATARD2; FUNCTIONS IN: acireductone dioxygenase [iron(II)-requiring] activity, metal ion binding; INVOLVED IN: oxidation reduction, L-methionin…		Sip2	Sip2, OsARD1, ARD1, OsIDI1, IDI1, OsIDI1L/OsARD1	TO:0000303 - cold tolerance, TO:0000172 - jasmonic acid sensitivity
Os03g0161800	1.7915	NA	NA	1.7042		0.3	0.921987	-0.7	0.459959		15.3	metal handling.regulation	(q58fk4|ard2_orysa : 212.0) 1,2-dihydroxy-3-keto-5-methylthiopentene dioxygenase 2 (EC 1.13.-.-) (Aci-reductone dioxygenase 2) (Submergence-induced protein 2A) - Oryza sativa (Rice) & (loc_os03g06620.1 : 212.0) no description available & (at4g14710 : 173.0) ATARD2; FUNCTIONS IN: acireductone dioxygenase [iron(II)-requiring] activity, metal ion binding; INVOLVED IN: oxidation reduction, L-methioni…		Sip2A	Sip2A, ARD 2, ARD2, OsARD2, OsARD, IDI1	TO:0000351 - zinc sensitivity, TO:0000224 - iron sensitivity
Os09g0396900	NA	NA	NA	3.022		NA	NA	NA	NA		15.3	metal handling.regulation	(loc_os09g23300.2 : 288.0) no description available & (at2g01770 : 166.0) Encodes an iron transporter required for iron sequestration into vacuoles. Expressed in developing embryo and seed. Localized in the vacuolar membrane.; vacuolar iron transporter 1 (VIT1); CONTAINS InterPro DOMAIN/s: Protein of unknown function DUF125, transmembrane (InterPro:IPR008217); Has 1947 Blast hits to 1945 proteins…		OsVIT2	OsVIT2, OsVIT1
Os05g0119000	1.0518	NA	NA	1.0927		NA	NA	NA	NA		15.3	metal handling.regulation	(loc_os05g02750.1 : 491.0) no description available & (at2g37330 : 375.0) Encodes an ABC transporter-like protein, without an ATPase domain, required for aluminum (Al) resistance/tolerance and may function to redistribute accumulated Al away from sensitive tissues in order to protect the growing root from the toxic effects of Al.; ALUMINUM SENSITIVE 3 (ALS3); CONTAINS InterPro DOMAIN/s: Conserved…		STAR2	STAR2
Os01g0827300	NA	NA	NA	1.5606		NA	NA	3.1	0.0930949		16.1	secondary metabolism.simple phenols	(loc_os01g61160.1 : 1117.0) no description available & (at5g05390 : 802.0) putative laccase, a member of laccase family of genes (17 members in Arabidopsis).; laccase 12 (LAC12); FUNCTIONS IN: laccase activity; INVOLVED IN: oxidation reduction, lignin catabolic process; LOCATED IN: endomembrane system, apoplast; EXPRESSED IN: 7 plant structures; EXPRESSED DURING: petal differentiation and expansi…		OsChI1	OsChI1, ChI1, OsLAC3	TO:0000021 - copper sensitivity, TO:0006001 - salt tolerance, TO:0000276 - drought tolerance, TO:0000303 - cold tolerance, TO:0000034 - chromium sensitivity
Os03g0273200	6.8505	5.5232	NA	NA		NA	NA	NA	NA		16.1	secondary metabolism.simple phenols	(loc_os03g16610.1 : 1089.0) no description available & (at5g60020 : 820.0) putative laccase, a member of laccase family of genes (17 members in Arabidopsis).; laccase 17 (LAC17); FUNCTIONS IN: laccase activity; INVOLVED IN: oxidation reduction, lignin catabolic process; LOCATED IN: endomembrane system, apoplast; EXPRESSED IN: 14 plant structures; EXPRESSED DURING: LP.04 four leaves visible, 4 ant…		Lac	Lac, OsLAC11	TO:0000179 - biotic stress trait, TO:0000034 - chromium sensitivity
Os02g0749700	NA	NA	6.8602	11.339		NA	NA	NA	NA		16.1	secondary metabolism.simple phenols	(loc_os02g51440.1 : 1152.0) no description available & (at5g09360 : 538.0) putative laccase, a member of laccase family of genes (17 members in Arabidopsis).; laccase 14 (LAC14); FUNCTIONS IN: laccase activity; INVOLVED IN: oxidation reduction, lignin catabolic process; LOCATED IN: endomembrane system, apoplast; EXPRESSED IN: central cell, fruit; CONTAINS InterPro DOMAIN/s: Multicopper oxidase, t…		OsLAC10	OsLAC10	TO:0000276 - drought tolerance, TO:0000021 - copper sensitivity, TO:0000034 - chromium sensitivity, TO:0006001 - salt tolerance
Os01g0850700	NA	NA	NA	-2.5679		NA	NA	0.4	0.788588		16.1	secondary metabolism.simple phenols	(loc_os01g63190.1 : 1094.0) no description available & (at3g09220 : 563.0) putative laccase, a member of laccase family of genes (17 members in Arabidopsis).; laccase 7 (LAC7); FUNCTIONS IN: laccase activity; INVOLVED IN: oxidation reduction, lignin catabolic process; LOCATED IN: endomembrane system, apoplast; EXPRESSED IN: 18 plant structures; EXPRESSED DURING: 7 growth stages; CONTAINS InterPro…		OsLAC8	OsLAC8	TO:0006001 - salt tolerance
Os03g0297900	2.1052	NA	NA	NA		-1.4	0.395783	-1.2	0.334658		16.1	secondary metabolism.simple phenols	(loc_os03g18640.1 : 499.0) no description available & (at5g05390 : 386.0) putative laccase, a member of laccase family of genes (17 members in Arabidopsis).; laccase 12 (LAC12); FUNCTIONS IN: laccase activity; INVOLVED IN: oxidation reduction, lignin catabolic process; LOCATED IN: endomembrane system, apoplast; EXPRESSED IN: 7 plant structures; EXPRESSED DURING: petal differentiation and expansio…		OsLAC12	OsLAC12
Os01g0842500	NA	4.2066	NA	NA		NA	NA	NA	NA		16.1	secondary metabolism.simple phenols	(loc_os01g62490.1 : 1156.0) no description available & (at5g60020 : 815.0) putative laccase, a member of laccase family of genes (17 members in Arabidopsis).; laccase 17 (LAC17); FUNCTIONS IN: laccase activity; INVOLVED IN: oxidation reduction, lignin catabolic process; LOCATED IN: endomembrane system, apoplast; EXPRESSED IN: 14 plant structures; EXPRESSED DURING: LP.04 four leaves visible, 4 ant…		OsLAC5	OsLAC5
Os08g0168400	NA	NA	3.8945	5.5832		NA	NA	NA	NA		16.1	secondary metabolism.isoprenoids	(loc_os08g07120.1 : 793.0) no description available & (p93665|dcs1_goshi : 325.0) (+)-delta-cadinene synthase (EC 4.2.3.13) (D-cadinene synthase) - Gossypium hirsutum (Upland cotton) & (at3g32030 : 256.0) Terpenoid cyclases/Protein prenyltransferases superfamily protein; FUNCTIONS IN: lyase activity, magnesium ion binding; INVOLVED IN: metabolic process; CONTAINS InterPro DOMAIN/s: Terpene syntha…
Os01g0843800	1.5177	3.6431	NA	-3.0553		NA	NA	NA	NA		16.1	secondary metabolism.simple phenols	(loc_os01g62600.1 : 984.0) no description available & (at2g29130 : 684.0) putative laccase, knockout mutant had reduced root elongation under PEG-induced dehydration; laccase 2 (LAC2); FUNCTIONS IN: laccase activity; INVOLVED IN: response to water deprivation; LOCATED IN: endomembrane system, apoplast; EXPRESSED IN: 6 plant structures; EXPRESSED DURING: petal differentiation and expansion stage; …
Os12g0259800	2.2068	6.8483	NA	NA		NA	NA	NA	NA		16.1	secondary metabolism.simple phenols	(loc_os12g15920.1 : 1088.0) no description available & (at3g09220 : 597.0) putative laccase, a member of laccase family of genes (17 members in Arabidopsis).; laccase 7 (LAC7); FUNCTIONS IN: laccase activity; INVOLVED IN: oxidation reduction, lignin catabolic process; LOCATED IN: endomembrane system, apoplast; EXPRESSED IN: 18 plant structures; EXPRESSED DURING: 7 growth stages; CONTAINS InterPro…
Os11g0641500	4.9236	NA	2.6089	7.743		NA	NA	NA	NA		16.1	secondary metabolism.simple phenols	(loc_os11g42200.1 : 1131.0) no description available & (at3g09220 : 449.0) putative laccase, a member of laccase family of genes (17 members in Arabidopsis).; laccase 7 (LAC7); FUNCTIONS IN: laccase activity; INVOLVED IN: oxidation reduction, lignin catabolic process; LOCATED IN: endomembrane system, apoplast; EXPRESSED IN: 18 plant structures; EXPRESSED DURING: 7 growth stages; CONTAINS InterPro…
Os10g0346300	NA	NA	NA	3.6038		NA	NA	NA	NA		16.1	secondary metabolism.simple phenols	(loc_os10g20610.1 : 1048.0) no description available & (at3g09220 : 452.0) putative laccase, a member of laccase family of genes (17 members in Arabidopsis).; laccase 7 (LAC7); FUNCTIONS IN: laccase activity; INVOLVED IN: oxidation reduction, lignin catabolic process; LOCATED IN: endomembrane system, apoplast; EXPRESSED IN: 18 plant structures; EXPRESSED DURING: 7 growth stages; CONTAINS InterPro…
Os12g0258700	NA	NA	4.0559	7.2601		NA	NA	NA	NA		16.1	secondary metabolism.simple phenols	(loc_os12g15680.1 : 1161.0) no description available & (at3g09220 : 616.0) putative laccase, a member of laccase family of genes (17 members in Arabidopsis).; laccase 7 (LAC7); FUNCTIONS IN: laccase activity; INVOLVED IN: oxidation reduction, lignin catabolic process; LOCATED IN: endomembrane system, apoplast; EXPRESSED IN: 18 plant structures; EXPRESSED DURING: 7 growth stages; CONTAINS InterPro…
Os01g0106900	NA	NA	1.3135	2.1905		NA	NA	0.1	0.981497		16.1.1.2	secondary metabolism.isoprenoids.non-mevalonate pathway.DXR	(q8w250|dxr_orysa : 949.0) 1-deoxy-D-xylulose 5-phosphate reductoisomerase, chloroplast precursor (EC 1.1.1.267) (DXP reductoisomerase) (1-deoxyxylulose-5-phosphate reductoisomerase) (2-C-methyl-D-erythritol 4-phosphate synthase) - Oryza sativa (Rice) & (loc_os01g01710.1 : 949.0) no description available & (at5g62790 : 788.0) 1-Deoxy-d-xylulose 5-phosphate reductoisomerase (DXR) catalyzes the fir…		OsDXR	OsDXR, DXR, OsIspC, IspC	TO:0000075 - light sensitivity, TO:0000160 - UV light sensitivity
Os07g0190000	NA	NA	5.7364	8.98		NA	NA	NA	NA		16.1.1.1	secondary metabolism.isoprenoids.non-mevalonate pathway.DXS	(loc_os07g09190.1 : 1375.0) no description available & (o22567|dxs_orysa : 1024.0) Probable 1-deoxy-D-xylulose-5-phosphate synthase, chloroplast precursor (EC 2.2.1.7) (1-deoxyxylulose-5-phosphate synthase) (DXP synthase) (DXPS) - Oryza sativa (Rice) & (at4g15560 : 997.0) Encodes a protein with 1-deoxyxylulose 5-phosphate synthase activity involved in the MEP pathway. It is essential for chloropl…		OsDXS	OsDXS, OsDXS3, dxs3	TO:0000160 - UV light sensitivity
Os01g0802100	NA	NA	NA	1.6867		NA	NA	1.1	0.535692		16.1.1.4	secondary metabolism.isoprenoids.non-mevalonate pathway.CMK	(loc_os01g58790.1 : 736.0) no description available & (at2g26930 : 461.0) Encodes a 4-(cytidine 5-phospho)-2-C-methyl-D-erithritol kinase.; 4-(cytidine 5-phospho)-2-C-methyl-D-erithritol kinase (CDPMEK); FUNCTIONS IN: 4-(cytidine 5-diphospho)-2-C-methyl-D-erythritol kinase activity; INVOLVED IN: response to light stimulus; LOCATED IN: chloroplast; EXPRESSED IN: 23 plant structures; EXPRESSED DURI…		OsCMK	OsCMK, CMK, OsIspE, IspE	TO:0000160 - UV light sensitivity
Os07g0580900	NA	NA	1.8942	2.5095		NA	NA	1.7	0.355175		16.1.1.10	secondary metabolism.isoprenoids.non-mevalonate pathway.geranylgeranyl pyrophosphate synthase	(loc_os07g39270.2 : 590.0) no description available & (q94id7|ggpps_hevbr : 375.0) Geranylgeranyl pyrophosphate synthetase, chloroplast precursor (GGPP synthetase) [Includes: Dimethylallyltranstransferase (EC 2.5.1.1); Geranyltranstransferase (EC 2.5.1.10); Farnesyltranstransferase (EC 2.5.1.29)] - Hevea brasiliensis & (at4g36810 : 367.0) Encodes a protein with geranylgeranyl pyrophosphate syntha…		OsGGPPS1	OsGGPPS1
Os02g0603800	NA	NA	1.3911	1.9519		NA	NA	0.7	0.772703		16.1.1.6	secondary metabolism.isoprenoids.non-mevalonate pathway.HDS	(loc_os02g39160.1 : 1415.0) no description available & (at5g60600 : 1174.0) Encodes a chloroplast-localized hydroxy-2-methyl-2-(E)-butenyl 4-diphosphate (HMBPP) synthase (HDS), catalyzes the formation of HMBPP from 2-C-methyl-D-erythrytol 2,4-cyclodiphosphate (MEcPP). The HDS enzyme controls the penultimate steps of the biosynthesis of IPP and dimethylallyl diphosphate (DMAPP) via the MEP pathway…		OsHDS	OsHDS, HDS, OsIspG, IspG
Os02g0603900	NA	NA	1.5816	1.9188		NA	NA	0.7	0.70962		16.1.1.6	secondary metabolism.isoprenoids.non-mevalonate pathway.HDS	(loc_os02g39160.1 : 342.0) no description available & (at5g60600 : 258.0) Encodes a chloroplast-localized hydroxy-2-methyl-2-(E)-butenyl 4-diphosphate (HMBPP) synthase (HDS), catalyzes the formation of HMBPP from 2-C-methyl-D-erythrytol 2,4-cyclodiphosphate (MEcPP). The HDS enzyme controls the penultimate steps of the biosynthesis of IPP and dimethylallyl diphosphate (DMAPP) via the MEP pathway a…
Os03g0731900	NA	NA	1.1702	1.328		NA	NA	NA	NA		16.1.1.7	secondary metabolism.isoprenoids.non-mevalonate pathway.HDR	(loc_os03g52170.1 : 838.0) no description available & (at4g34350 : 696.0) Arabidopsis ISPH is involved in the plastid nonmevalonate pathway of isoprenoid biosynthesis. It was shown to complement the lethal phenotype of E. coli ispH mutant and is therefore most likely encodes a protein with 4-hydroxy-3-methylbut-2-en-1-yl diphosphate reductase activity involved in the last step of mevalonate-indep…		OsHDR	OsHDR, HDR, OsIspH, IspH
Os03g0732000	NA	NA	2.1984	2.4049		NA	NA	NA	NA		16.1.1.7	secondary metabolism.isoprenoids.non-mevalonate pathway.HDR	(loc_os03g52170.1 : 575.0) no description available & (at4g34350 : 531.0) Arabidopsis ISPH is involved in the plastid nonmevalonate pathway of isoprenoid biosynthesis. It was shown to complement the lethal phenotype of E. coli ispH mutant and is therefore most likely encodes a protein with 4-hydroxy-3-methylbut-2-en-1-yl diphosphate reductase activity involved in the last step of mevalonate-indep…
Os01g0703400	NA	NA	NA	-1.7556		NA	NA	-0.2	0.905114		16.1.2.9	secondary metabolism.isoprenoids.mevalonate pathway.farnesyl pyrophosphate synthetase	(loc_os01g50760.1 : 696.0) no description available & (p49353|fpps_maize : 618.0) Farnesyl pyrophosphate synthetase (FPP synthetase) (FPS) (Farnesyl diphosphate synthetase) [Includes: Dimethylallyltranstransferase (EC 2.5.1.1); Geranyltranstransferase (EC 2.5.1.10)] - Zea mays (Maize) & (at5g47770 : 531.0) Encodes a protein with farnesyl diphosphate synthase activity.; farnesyl diphosphate syntha…		OsFPPS1	OsFPPS1, FPPS1, FPPS, OsFPS	TO:0000401 - plant growth hormone sensitivity
Os08g0512700	1.3317	1.4283	NA	NA		-0.2	0.91183	-0.2	0.932384		16.1.2.3	secondary metabolism.isoprenoids.mevalonate pathway.HMG-CoA reductase	(q9xhl5|hmdh3_orysa : 773.0) 3-hydroxy-3-methylglutaryl-coenzyme A reductase 3 (EC 1.1.1.34) (HMG-CoA reductase 3) - Oryza sativa (Rice) & (loc_os08g40180.1 : 773.0) no description available & (at1g76490 : 600.0) Encodes a 3-hydroxy-3-methylglutaryl coenzyme A reductase, which is involved in melavonate biosynthesis and performs the first committed step in isoprenoid biosynthesis. Expression is ac…		OsHMGR3	HMGR III, Hmg3, HMGR3, HMGR 3, OsHMGR3	TO:0000432 - temperature response trait
Os09g0252100	NA	1.3235	NA	NA		0.2	0.924536	-1.3	0.105945		16.1.2.1	secondary metabolism.isoprenoids.mevalonate pathway.acetyl-CoA C-acyltransferase	(loc_os09g07830.2 : 733.0) no description available & (at5g48230 : 606.0) acetoacetyl-CoA thiolase 2 (ACAT2); FUNCTIONS IN: transferase activity, transferring acyl groups other than amino-acyl groups, acetyl-CoA C-acetyltransferase activity, catalytic activity; INVOLVED IN: embryo development ending in seed dormancy; LOCATED IN: peroxisome, plasma membrane; EXPRESSED IN: 24 plant structures; EXPR…
Os09g0521400	NA	3.0009	NA	-2.2091		-0.4	0.862984	-1.7	0.0700452		16.1.2.2	secondary metabolism.isoprenoids.mevalonate pathway.HMG-CoA synthase	(loc_os09g34960.1 : 909.0) no description available & (at4g11820 : 706.0) Encodes a protein with hydroxymethylglutaryl-CoA synthase activity which was characterized by phenotypical complementation of the S. cerevisiae mutant.; MVA1; CONTAINS InterPro DOMAIN/s: Thiolase-like (InterPro:IPR016039), Hydroxymethylglutaryl-coenzyme A synthase C-terminal (InterPro:IPR013746), Hydroxymethylglutaryl-coenz…
Os05g0543400	NA	1.1482	NA	NA		-1.3	0.323666	-1.6	0.0207457		16.1.2.9	secondary metabolism.isoprenoids.mevalonate pathway.farnesyl pyrophosphate synthetase	(loc_os05g46580.1 : 696.0) no description available & (p49353|fpps_maize : 597.0) Farnesyl pyrophosphate synthetase (FPP synthetase) (FPS) (Farnesyl diphosphate synthetase) [Includes: Dimethylallyltranstransferase (EC 2.5.1.1); Geranyltranstransferase (EC 2.5.1.10)] - Zea mays (Maize) & (at5g47770 : 499.0) Encodes a protein with farnesyl diphosphate synthase activity.; farnesyl diphosphate syntha…		OsFPPS2	OsFPPS2, FPPS2
Os02g0306401	3.1071	NA	NA	2.7061		0.7	0.803959	-1.7	0.111815		16.1.3	secondary metabolism.isoprenoids.tocopherol biosynthesis	(loc_os02g20360.1 : 889.0) no description available & (at5g53970 : 458.0) encodes tyrosine aminotransferase which is strongly induced upon aging and coronatine treatment; Tyrosine transaminase family protein; CONTAINS InterPro DOMAIN/s: 1-aminocyclopropane-1-carboxylate synthase (InterPro:IPR001176), Aminotransferase, class I/classII (InterPro:IPR004839), Pyridoxal phosphate-dependent transferase…		OsNAAT1	OsNAAT1	TO:0000021 - copper sensitivity, TO:0000166 - gibberellic acid sensitivity, TO:0000224 - iron sensitivity, TO:0000351 - zinc sensitivity
Os02g0302700	NA	1.9836	NA	NA		NA	NA	-0.8	0.603534		16.1.3	secondary metabolism.isoprenoids.tocopherol biosynthesis	(loc_os02g19970.1 : 855.0) no description available & (at5g36160 : 491.0) Tyrosine transaminase family protein; FUNCTIONS IN: 1-aminocyclopropane-1-carboxylate synthase activity, pyridoxal phosphate binding, transferase activity, transferring nitrogenous groups, transaminase activity, catalytic activity; INVOLVED IN: tyrosine catabolic process to phosphoenolpyruvate, cellular amino acid and deriv…		OsNAAT2	OsNAAT2
Os02g0168100	NA	-1.5166	NA	2.0433		NA	NA	-1.1	0.564812		16.1.3.1	secondary metabolism.isoprenoids.tocopherol biosynthesis.hydroxyphenylpyruvate dioxygenase	(loc_os02g07160.1 : 434.0) no description available & (o48604|hppd_horvu : 381.0) 4-hydroxyphenylpyruvate dioxygenase (EC 1.13.11.27) (4HPPD) (HPD) (HPPDase) (4-hydroxyphenylpyruvic acid oxidase) - Hordeum vulgare (Barley) & (at1g06570 : 320.0) Mutation of the PDS1 locus disrupts the activity of p-hydroxyphenylpyruvate dioxygenase (HPPDase), the first committed step in the synthesis of both plast…
Os03g0125100	2.0563	NA	NA	NA		NA	NA	-0.2	0.9424		16.1.4.6	secondary metabolism.isoprenoids.carotenoids.carotenoid beta ring hydroxylase	(loc_os03g03370.1 : 357.0) no description available & (at5g52570 : 301.0) Converts &#946;-carotene to zeaxanthin via cryptoxanthin.; beta-carotene hydroxylase 2 (BETA-OHASE 2); FUNCTIONS IN: carotene beta-ring hydroxylase activity; INVOLVED IN: xanthophyll biosynthetic process, carotene metabolic process; LOCATED IN: chloroplast; EXPRESSED IN: 20 plant structures; EXPRESSED DURING: 11 growth stag…		DSM2	DSM2, OsDSM2, OsBCH1, OsHYD3	TO:0000276 - drought tolerance, TO:0002657 - oxidative stress, TO:0002667 - abscisic acid content, TO:0000301 - xanthophyll content, TO:0000316 - photosynthetic ability, TO:0000160 - UV light sensitivity
Os09g0555500	1.5004	NA	NA	NA		NA	NA	NA	NA		16.1.4.1	secondary metabolism.isoprenoids.carotenoids.phytoene synthase	(loc_os09g38320.1 : 706.0) no description available & (p49085|psy_maize : 486.0) Phytoene synthase, chloroplast precursor (EC 2.5.1.-) - Zea mays (Maize) & (at5g17230 : 471.0) Encodes phytoene synthase.; PHYTOENE SYNTHASE (PSY); CONTAINS InterPro DOMAIN/s: Squalene/phytoene synthase, conserved site (InterPro:IPR019845), Terpenoid synthase (InterPro:IPR008949), Squalene/phytoene synthase (InterPro…		OsPSY	OsPSY, PSY, OsPSY3, PSY3	TO:0002667 - abscisic acid content
Os02g0140200	NA	-1.5009	NA	1.6556		2.7	0.104962	-0.4	0.823065		16.1.5	secondary metabolism.isoprenoids.terpenoids	(loc_os02g04730.1 : 891.0) no description available & (at2g07050 : 550.0) Involved in the biosynthesis of brassinosteroids. Catalyzes the reaction from epoxysqualene to cycloartenol.; cycloartenol synthase 1 (CAS1); FUNCTIONS IN: cycloartenol synthase activity; INVOLVED IN: pentacyclic triterpenoid biosynthetic process, thylakoid membrane organization, pollen development; LOCATED IN: vacuole; EXP…		OsOSC3	OsOSC3
Os03g0361700	NA	NA	6.8304	7.6888		NA	NA	NA	NA		16.1.5	secondary metabolism.isoprenoids.terpenoids	(loc_os03g24690.1 : 995.0) no description available & (p93665|dcs1_goshi : 302.0) (+)-delta-cadinene synthase (EC 4.2.3.13) (D-cadinene synthase) - Gossypium hirsutum (Upland cotton) & (at5g23960 : 230.0) Encodes a sesquiterpene synthase involved in generating all of the group A sesquiterpenes found in the Arabidopsis floral volatile blend. Strongly expressed in the stigma.; terpene synthase 21 (…		OsTPS13	OsTPS13
Os03g0347900	-3.276	NA	NA	-4.2903		NA	NA	NA	NA		16.1.5	secondary metabolism.isoprenoids.terpenoids	(loc_os03g22620.1 : 248.0) no description available & (q40577|5eas_tobac : 131.0) Aristolochene synthase (EC 4.2.3.9) (5-epi-aristolochene synthase) (EAS) - Nicotiana tabacum (Common tobacco) & (at5g23960 : 117.0) Encodes a sesquiterpene synthase involved in generating all of the group A sesquiterpenes found in the Arabidopsis floral volatile blend. Strongly expressed in the stigma.; terpene synt…
Os08g0168400	NA	NA	3.8945	5.5832		NA	NA	NA	NA		16.1.5	secondary metabolism.isoprenoids.terpenoids	(loc_os08g07120.1 : 793.0) no description available & (p93665|dcs1_goshi : 325.0) (+)-delta-cadinene synthase (EC 4.2.3.13) (D-cadinene synthase) - Gossypium hirsutum (Upland cotton) & (at3g32030 : 256.0) Terpenoid cyclases/Protein prenyltransferases superfamily protein; FUNCTIONS IN: lyase activity, magnesium ion binding; INVOLVED IN: metabolic process; CONTAINS InterPro DOMAIN/s: Terpene syntha…
Os04g0104900	NA	NA	6.2734	7.5496		NA	NA	NA	NA		16.2	secondary metabolism.phenylpropanoids	(loc_os04g01470.1 : 641.0) no description available & (q06509|comt1_maize : 275.0) Caffeic acid 3-O-methyltransferase (EC 2.1.1.68) (S-adenosysl-L-methionine:caffeic acid 3-O-methyltransferase) (COMT) (CAOMT) - Zea mays (Maize) & (at5g54160 : 226.0) A caffeic acid/5-hydroxyferulic acid O-methyltransferase. Interacts with 14-4-3 proteins in yeast 2 hybrid assay. AtOMT1 (At5g54160) encodes a flavon…		OsCOMTL2	OsCOMTL2	TO:0000160 - UV light sensitivity
Os09g0453800	2.3162	NA	-1.0834	1.1679		-0.1	0.932711	-1.1	0.311546		16.2	secondary metabolism.phenylpropanoids	(loc_os09g28050.1 : 779.0) no description available & (at1g77670 : 648.0) Pyridoxal phosphate (PLP)-dependent transferases superfamily protein; FUNCTIONS IN: 1-aminocyclopropane-1-carboxylate synthase activity, transferase activity, transferring nitrogenous groups, pyridoxal phosphate binding, transaminase activity, catalytic activity; INVOLVED IN: asparagine catabolic process, biosynthetic proce…		OsIDI4	OsIDI4, IDI4	TO:0000224 - iron sensitivity, TO:0000351 - zinc sensitivity
Os03g0132000	1.1519	NA	NA	NA		NA	NA	-0.4	0.872009		16.2	secondary metabolism.phenylpropanoids	(loc_os03g04000.1 : 1060.0) no description available & (at1g20510 : 666.0) OPC-8:0 CoA ligase1 (OPCL1); FUNCTIONS IN: 4-coumarate-CoA ligase activity; INVOLVED IN: phenylpropanoid metabolic process, jasmonic acid biosynthetic process, response to wounding; LOCATED IN: peroxisome; EXPRESSED IN: 22 plant structures; EXPRESSED DURING: 13 growth stages; CONTAINS InterPro DOMAIN/s: AMP-binding, conser…		OsACS4	OsACS4, ACS4
Os11g0307300	1.4796	NA	1.2537	2.6202		NA	NA	-2.5	0.23249		16.2	secondary metabolism.phenylpropanoids	(loc_os11g20160.1 : 742.0) no description available & (p47917|zrp4_maize : 234.0) O-methyltransferase ZRP4 (EC 2.1.1.-) (OMT) - Zea mays (Maize) & (at4g35160 : 141.0) O-methyltransferase family protein; FUNCTIONS IN: methyltransferase activity, O-methyltransferase activity, protein dimerization activity; LOCATED IN: cytosol; CONTAINS InterPro DOMAIN/s: Winged helix-turn-helix transcription repres…
Os11g0641500	4.9236	NA	2.6089	7.743		NA	NA	NA	NA		16.2	secondary metabolism.phenylpropanoids	(loc_os11g42200.1 : 1131.0) no description available & (at3g09220 : 449.0) putative laccase, a member of laccase family of genes (17 members in Arabidopsis).; laccase 7 (LAC7); FUNCTIONS IN: laccase activity; INVOLVED IN: oxidation reduction, lignin catabolic process; LOCATED IN: endomembrane system, apoplast; EXPRESSED IN: 18 plant structures; EXPRESSED DURING: 7 growth stages; CONTAINS InterPro…
Os07g0142700	1.4487	NA	NA	2.2731		NA	NA	NA	NA		16.2	secondary metabolism.phenylpropanoids	(loc_os07g04970.1 : 727.0) no description available & (at5g42830 : 244.0) HXXXD-type acyl-transferase family protein; FUNCTIONS IN: transferase activity, transferring acyl groups other than amino-acyl groups, transferase activity; INVOLVED IN: biological_process unknown; LOCATED IN: cellular_component unknown; EXPRESSED IN: 17 plant structures; EXPRESSED DURING: 12 growth stages; CONTAINS InterPr…
Os11g0306400	2.0907	NA	NA	2.3795		NA	NA	NA	NA		16.2	secondary metabolism.phenylpropanoids	(loc_os11g20090.1 : 743.0) no description available & (p47917|zrp4_maize : 270.0) O-methyltransferase ZRP4 (EC 2.1.1.-) (OMT) - Zea mays (Maize) & (at4g35160 : 172.0) O-methyltransferase family protein; FUNCTIONS IN: methyltransferase activity, O-methyltransferase activity, protein dimerization activity; LOCATED IN: cytosol; CONTAINS InterPro DOMAIN/s: Winged helix-turn-helix transcription repres…
novel00883	3.4366	NA	NA	NA		NA	NA	NA	NA		16.2	secondary metabolism.phenylpropanoids	(loc_os11g12760.1 : 567.0) no description available & (p47917|zrp4_maize : 197.0) O-methyltransferase ZRP4 (EC 2.1.1.-) (OMT) - Zea mays (Maize) & (at4g35160 : 117.0) O-methyltransferase family protein; FUNCTIONS IN: methyltransferase activity, O-methyltransferase activity, protein dimerization activity; LOCATED IN: cytosol; CONTAINS InterPro DOMAIN/s: Winged helix-turn-helix transcription repres…
Os10g0346300	NA	NA	NA	3.6038		NA	NA	NA	NA		16.2	secondary metabolism.phenylpropanoids	(loc_os10g20610.1 : 1048.0) no description available & (at3g09220 : 452.0) putative laccase, a member of laccase family of genes (17 members in Arabidopsis).; laccase 7 (LAC7); FUNCTIONS IN: laccase activity; INVOLVED IN: oxidation reduction, lignin catabolic process; LOCATED IN: endomembrane system, apoplast; EXPRESSED IN: 18 plant structures; EXPRESSED DURING: 7 growth stages; CONTAINS InterPro…
Os11g0244100	NA	NA	5.0827	8.5784		NA	NA	NA	NA		16.2	secondary metabolism.phenylpropanoids	(loc_os11g13970.1 : 662.0) no description available & (at5g42830 : 246.0) HXXXD-type acyl-transferase family protein; FUNCTIONS IN: transferase activity, transferring acyl groups other than amino-acyl groups, transferase activity; INVOLVED IN: biological_process unknown; LOCATED IN: cellular_component unknown; EXPRESSED IN: 17 plant structures; EXPRESSED DURING: 12 growth stages; CONTAINS InterPr…
Os05g0320700	NA	NA	NA	1.4275		NA	NA	-1.1	0.347538		16.2.1.2	secondary metabolism.phenylpropanoids.lignin biosynthesis.C4H	(loc_os05g25640.1 : 927.0) no description available & (p37115|tcmo_phaau : 723.0) Trans-cinnamate 4-monooxygenase (EC 1.14.13.11) (Cinnamic acid 4-hydroxylase) (CA4H) (C4H) (P450C4H) (Cytochrome P450 73) - Phaseolus aureus (Mung bean) (Vigna radiata) & (at2g30490 : 717.0) Encodes a cinnamate-4-hydroxylase. Mutations in this gene impact phenylpropanoid metabolism, growth and development.; cinnamat…		C4H2	C4H2, OsC4H, OsC4HL, C4H	TO:0000021 - copper sensitivity, TO:0000731 - lignin content, TO:0000733 - lignin biosynthesis trait, TO:0000112 - disease resistance
Os06g0656500	1.4432	NA	NA	NA		NA	NA	1	0.493958		16.2.1.3	secondary metabolism.phenylpropanoids.lignin biosynthesis.4CL	(loc_os06g44620.2 : 707.0) no description available & (p17814|4cl1_orysa : 452.0) 4-coumarate--CoA ligase 1 (EC 6.2.1.12) (4CL 1) (4-coumaroyl-CoA synthase 1) - Oryza sativa (Rice) & (at1g51680 : 427.0) encodes an isoform of 4-coumarate:CoA ligase (4CL), which is involved in the last step of the general phenylpropanoid pathway. In addition to 4-coumarate, it also converts ferulate. The catalytic …		Os4CL4	Os4CL4	TO:0000058 - herbicide sensitivity, TO:0000432 - temperature response trait
Os04g0518400	NA	NA	2.4618	3.9136		NA	NA	NA	NA		16.2.1.1	secondary metabolism.phenylpropanoids.lignin biosynthesis.PAL	(loc_os04g43800.1 : 1341.0) no description available & (q43210|paly_wheat : 1217.0) Phenylalanine ammonia-lyase (EC 4.3.1.5) - Triticum aestivum (Wheat) & (at3g53260 : 1032.0) Encodes phenylalanine lyase. Arabidopsis has four PALs: AT2G37040 (PAL1), AT3G53260 (PAL2), AT5G04230 (PAL3) and AT3G10340 (PAL4).; phenylalanine ammonia-lyase 2 (PAL2); FUNCTIONS IN: phenylalanine ammonia-lyase activity; I…		OsPAL07	OsPAL07, OsPAL, PAL07, OsPAL6, PAL6, PAL1, OsPAL7, PAL7	TO:0000074 - blast disease, TO:0000021 - copper sensitivity
Os02g0626400	1.0646	NA	NA	NA		0.2	0.924565	1.3	0.241066		16.2.1.1	secondary metabolism.phenylpropanoids.lignin biosynthesis.PAL	(loc_os02g41650.2 : 1387.0) no description available & (p53443|pal2_orysa : 1229.0) Phenylalanine ammonia-lyase (EC 4.3.1.5) - Oryza sativa (Rice) & (at2g37040 : 1063.0) Encodes PAL1, a phenylalanine ammonia-lyase. Arabidopsis has four PALs: AT2G37040 (PAL1), AT3G53260 (PAL2), AT5G04230 (PAL3) and AT3G10340 (PAL4).; PHE ammonia lyase 1 (PAL1); FUNCTIONS IN: phenylalanine ammonia-lyase activity; I…		OsPAL	OsPAL, OsPAL08, PAL2, GP-28, GP28, PAL08, OsPAL2, OsPAL8, PAL8	TO:0000074 - blast disease, TO:0000160 - UV light sensitivity, TO:0000731 - lignin content, TO:0000733 - lignin biosynthesis trait, TO:0000058 - herbicide sensitivity
Os04g0518100	1.0324	NA	NA	NA		-0.1	0.945856	-0.2	0.884892		16.2.1.1	secondary metabolism.phenylpropanoids.lignin biosynthesis.PAL	(loc_os04g43760.1 : 1362.0) no description available & (p14717|pal1_orysa : 1197.0) Phenylalanine ammonia-lyase (EC 4.3.1.5) - Oryza sativa (Rice) & (at2g37040 : 981.0) Encodes PAL1, a phenylalanine ammonia-lyase. Arabidopsis has four PALs: AT2G37040 (PAL1), AT3G53260 (PAL2), AT5G04230 (PAL3) and AT3G10340 (PAL4).; PHE ammonia lyase 1 (PAL1); FUNCTIONS IN: phenylalanine ammonia-lyase activity; IN…		OsPAL02	OsPAL02, PAL02, OsPAL5, PAL5, OsPAL2. PAL2	TO:0000074 - blast disease, TO:0000179 - biotic stress trait
Os05g0427400	1.154	NA	1.0513	2.3686		NA	NA	NA	NA		16.2.1.1	secondary metabolism.phenylpropanoids.lignin biosynthesis.PAL	(loc_os05g35290.1 : 1315.0) no description available & (p53443|pal2_orysa : 1239.0) Phenylalanine ammonia-lyase (EC 4.3.1.5) - Oryza sativa (Rice) & (at2g37040 : 1003.0) Encodes PAL1, a phenylalanine ammonia-lyase. Arabidopsis has four PALs: AT2G37040 (PAL1), AT3G53260 (PAL2), AT5G04230 (PAL3) and AT3G10340 (PAL4).; PHE ammonia lyase 1 (PAL1); FUNCTIONS IN: phenylalanine ammonia-lyase activity; I…		OsPAL04	OsPAL04, PAL04, PAL, OsPAL7, PAL7	TO:0000074 - blast disease, TO:0000432 - temperature response trait
Os04g0180400	NA	NA	7.0922	9.4192		NA	NA	-2.7	0.264714		16.2.1.8	secondary metabolism.phenylpropanoids.lignin biosynthesis.F5H	(loc_os04g10160.1 : 972.0) no description available & (o48957|c99a1_sorbi : 567.0) Cytochrome P450 CYP99A1 (EC 1.14.-.-) (Fragment) - Sorghum bicolor (Sorghum) (Sorghum vulgare) & (at5g25120 : 307.0) putative cytochrome P450; "ytochrome p450, family 71, subfamily B, polypeptide 11" (CYP71B11); FUNCTIONS IN: electron carrier activity, monooxygenase activity, iron ion binding, oxygen binding, heme …		CYP99A2	CYP99A2	TO:0000160 - UV light sensitivity
Os04g0104900	NA	NA	6.2734	7.5496		NA	NA	NA	NA		16.2.1.9	secondary metabolism.phenylpropanoids.lignin biosynthesis.COMT	(loc_os04g01470.1 : 641.0) no description available & (q06509|comt1_maize : 275.0) Caffeic acid 3-O-methyltransferase (EC 2.1.1.68) (S-adenosysl-L-methionine:caffeic acid 3-O-methyltransferase) (COMT) (CAOMT) - Zea mays (Maize) & (at5g54160 : 226.0) A caffeic acid/5-hydroxyferulic acid O-methyltransferase. Interacts with 14-4-3 proteins in yeast 2 hybrid assay. AtOMT1 (At5g54160) encodes a flavon…		OsCOMTL2	OsCOMTL2	TO:0000160 - UV light sensitivity
Os02g0627100	1.4264	NA	NA	2.0784		NA	NA	NA	NA		16.2.1.1	secondary metabolism.phenylpropanoids.lignin biosynthesis.PAL	(p53443|pal2_orysa : 1374.0) Phenylalanine ammonia-lyase (EC 4.3.1.5) - Oryza sativa (Rice) & (loc_os02g41680.1 : 1374.0) no description available & (at2g37040 : 1044.0) Encodes PAL1, a phenylalanine ammonia-lyase. Arabidopsis has four PALs: AT2G37040 (PAL1), AT3G53260 (PAL2), AT5G04230 (PAL3) and AT3G10340 (PAL4).; PHE ammonia lyase 1 (PAL1); FUNCTIONS IN: phenylalanine ammonia-lyase activity; I…		OsPAL1	OsPAL1, PAL, OsPAL06, ZB8, pal/zb8, PAL06, rPAL-P5, ZB8PAL, OsPAL, OsPAL2, OsPAL4, PAL4, PAL/ZB8, OsPAL6, PAL6	TO:0000401 - plant growth hormone sensitivity, TO:0000173 - ethylene sensitivity, TO:0000674 - phytochemical compound content, TO:0000468 - leaf blast disease resistance, TO:0000175 - bacterial blight disease resistance, TO:0000255 - sheath blight disease resistance, TO:0000021 - copper sensitivity, TO:0000664 - fungal blight disease resistance, TO:0000172 - jasmonic acid sensitivity, TO:0000074 …
Os08g0498100	1.1547	NA	NA	1.0638		-0.2	0.891478	-0.4	0.751108		16.2.1.6	secondary metabolism.phenylpropanoids.lignin biosynthesis.CCoAOMT	(loc_os08g38900.1 : 426.0) no description available & (q8h9b6|camt_soltu : 244.0) Caffeoyl-CoA O-methyltransferase (EC 2.1.1.104) (Trans-caffeoyl-CoA 3-O-methyltransferase) (CCoAMT) (CCoAOMT) - Solanum tuberosum (Potato) & (at4g34050 : 241.0) caffeoyl coenzyme A O-methyltransferase 1 (CCoAOMT1); FUNCTIONS IN: caffeoyl-CoA O-methyltransferase activity; INVOLVED IN: coumarin biosynthetic process, r…		OsOMT26	OsOMT26, ROMT-15, ROMT15, COA20, OsCCoAOMT, CCoAOMT	TO:0000432 - temperature response trait, TO:0000731 - lignin content, TO:0000733 - lignin biosynthesis trait, TO:0000460 - light intensity sensitivity
Os08g0448000	1.7392	NA	NA	2.7483		NA	NA	NA	NA		16.2.1.3	secondary metabolism.phenylpropanoids.lignin biosynthesis.4CL	(loc_os08g34790.1 : 969.0) no description available & (o24146|4cl2_tobac : 645.0) 4-coumarate--CoA ligase 2 (EC 6.2.1.12) (4CL 2) (4-coumaroyl-CoA synthase 2) - Nicotiana tabacum (Common tobacco) & (at3g21240 : 622.0) encodes an isoform of 4-coumarate:CoA ligase (4CL), which is involved in the last step of the general phenylpropanoid pathway. The catalytic efficiency was in the following (descend…		Os4CL5	Os4CL5, 4CL3	TO:0000432 - temperature response trait, TO:0000733 - lignin biosynthesis trait, TO:0000731 - lignin content
Os10g0512400	NA	NA	1.9671	2.3395		NA	NA	-0.8	0.712157		16.2.1.8	secondary metabolism.phenylpropanoids.lignin biosynthesis.F5H	(loc_os10g36848.1 : 876.0) no description available & (at4g36220 : 552.0) encodes ferulate 5-hydroxylase (F5H). Involved in lignin biosynthesis.; ferulic acid 5-hydroxylase 1 (FAH1); FUNCTIONS IN: ferulate 5-hydroxylase activity, monooxygenase activity; INVOLVED IN: lignin biosynthetic process, response to UV-B, phenylpropanoid biosynthetic process; LOCATED IN: endoplasmic reticulum; EXPRESSED IN…		OsCAld5H1	F5H1, OsCAld5H1, CAld5H1, CYP84A5	TO:0000731 - lignin content, TO:0000576 - stem length, TO:0000621 - inflorescence development trait, TO:0006036 - stem elongation, TO:0000180 - spikelet fertility, TO:0000733 - lignin biosynthesis trait
Os02g0611800	1.0312	NA	NA	NA		0.7	0.678502	-0.6	0.613876		16.2.1.4	secondary metabolism.phenylpropanoids.lignin biosynthesis.HCT	(loc_os02g39850.1 : 846.0) no description available & (at5g48930 : 569.0) At5g48930 has been shown to encode for the hydroxycinnamoyl-Coenzyme A shikimate/quinate hydroxycinnamoyltransferase (HCT) both synthesizing and catabolizing the hydroxycinnamoylesters (coumaroyl/caffeoyl shikimate and quinate) involved in the phenylpropanoid pathway. Influence on the accumulation of flavonoids which in tur…		OsHCT2	OsHCT2	TO:0000731 - lignin content, TO:0000733 - lignin biosynthesis trait
Os09g0419200	NA	NA	NA	2.7465		NA	NA	NA	NA		16.2.1.7	secondary metabolism.phenylpropanoids.lignin biosynthesis.CCR1	(loc_os09g25150.1 : 606.0) no description available & (at1g15950 : 413.0) Encodes a cinnamoyl CoA reductase. Involved in lignin biosynthesis.; cinnamoyl coa reductase 1 (CCR1); CONTAINS InterPro DOMAIN/s: NAD-dependent epimerase/dehydratase (InterPro:IPR001509), NAD(P)-binding domain (InterPro:IPR016040); BEST Arabidopsis thaliana protein match is: cinnamoyl coa reductase (TAIR:AT1G80820.1); Has …		OsCCR19	OsCCR19	TO:0000731 - lignin content, TO:0000733 - lignin biosynthesis trait
Os02g0177600	NA	NA	NA	1.8769		NA	NA	1.2	0.31096		16.2.1.3	secondary metabolism.phenylpropanoids.lignin biosynthesis.4CL	(loc_os02g08100.1 : 902.0) no description available & (o24146|4cl2_tobac : 629.0) 4-coumarate--CoA ligase 2 (EC 6.2.1.12) (4CL 2) (4-coumaroyl-CoA synthase 2) - Nicotiana tabacum (Common tobacco) & (at1g51680 : 610.0) encodes an isoform of 4-coumarate:CoA ligase (4CL), which is involved in the last step of the general phenylpropanoid pathway. In addition to 4-coumarate, it also converts ferulate.…		Os4CL3	Os4CL3, 4CL2, Os4CL	TO:0000731 - lignin content, TO:0000733 - lignin biosynthesis trait, TO:0000011 - nitrogen sensitivity, TO:0000051 - stem strength, TO:0000160 - UV light sensitivity
Os02g0467600	NA	NA	NA	3.1732		NA	NA	NA	NA		16.2.1.2	secondary metabolism.phenylpropanoids.lignin biosynthesis.C4H	(loc_os02g26810.1 : 905.0) no description available & (q43067|tcmo_pea : 573.0) Trans-cinnamate 4-monooxygenase (EC 1.14.13.11) (Cinnamic acid 4-hydroxylase) (CA4H) (C4H) (P450C4H) (Cytochrome P450 73) - Pisum sativum (Garden pea) & (at2g30490 : 558.0) Encodes a cinnamate-4-hydroxylase. Mutations in this gene impact phenylpropanoid metabolism, growth and development.; cinnamate-4-hydroxylase (C4H…		C4H1	C4H1, OsC4H	TO:0000733 - lignin biosynthesis trait, TO:0000731 - lignin content
Os08g0498400	2.0794	2.0781	NA	NA		NA	NA	NA	NA		16.2.1.6	secondary metabolism.phenylpropanoids.lignin biosynthesis.CCoAOMT	(loc_os08g38910.4 : 358.0) no description available & (o65162|camt_mescr : 212.0) Caffeoyl-CoA O-methyltransferase (EC 2.1.1.104) (Trans-caffeoyl-CoA 3-O-methyltransferase) (CCoAMT) (CCoAOMT) - Mesembryanthemum crystallinum (Common ice plant) & (at4g34050 : 201.0) caffeoyl coenzyme A O-methyltransferase 1 (CCoAOMT1); FUNCTIONS IN: caffeoyl-CoA O-methyltransferase activity; INVOLVED IN: coumarin b…		ROMT-17	ROMT-17, ROMT17, CCoAOMT1	TO:0000733 - lignin biosynthesis trait, TO:0000731 - lignin content, TO:0000112 - disease resistance, TO:0000021 - copper sensitivity
Os08g0157500	1.3165	NA	NA	1.5826		0.1	0.936727	0.8	0.49967		16.2.1.9	secondary metabolism.phenylpropanoids.lignin biosynthesis.COMT	(q6zd89|omt1_orysa : 633.0) Quercetin 3-O-methyltransferase 1 precursor (EC 2.1.1.76) (Flavonol 3-O-methyltransferase 1) - Oryza sativa (Rice) & (loc_os08g06100.1 : 633.0) no description available & (at5g54160 : 399.0) A caffeic acid/5-hydroxyferulic acid O-methyltransferase. Interacts with 14-4-3 proteins in yeast 2 hybrid assay. AtOMT1 (At5g54160) encodes a flavonol 3铆-O-methyltransferase that …		COMT	COMT, OsCOMT, ROMT-9, OsCOMT1, OsCAldOMT1, CAldOMT1, OsOMT	TO:0000733 - lignin biosynthesis trait, TO:0000731 - lignin content, TO:0000160 - UV light sensitivity, TO:0000051 - stem strength, TO:0000011 - nitrogen sensitivity, TO:0000460 - light intensity sensitivity
Os11g0622800	NA	NA	1.5916	2.5277		NA	NA	NA	NA		16.2.1.10	secondary metabolism.phenylpropanoids.lignin biosynthesis.CAD	(loc_os11g40690.1 : 691.0) no description available & (at1g72680 : 529.0) cinnamyl-alcohol dehydrogenase (CAD1); FUNCTIONS IN: oxidoreductase activity, oxidoreductase activity, acting on the CH-OH group of donors, NAD or NADP as acceptor, zinc ion binding, cofactor binding; INVOLVED IN: lignin biosynthetic process; EXPRESSED IN: 25 plant structures; EXPRESSED DURING: 13 growth stages; CONTAINS In…		OsCAD4	OsCAD4
Os09g0399800	NA	NA	1.4703	1.8838		NA	NA	-0.3	0.852859		16.2.1.10	secondary metabolism.phenylpropanoids.lignin biosynthesis.CAD	(loc_os09g23530.1 : 546.0) no description available & (p93257|mtdh_mescr : 325.0) Probable mannitol dehydrogenase (EC 1.1.1.255) (NAD-dependent mannitol dehydrogenase) - Mesembryanthemum crystallinum (Common ice plant) & (at4g37980 : 321.0) elicitor-activated gene 3-1 (ELI3-1); FUNCTIONS IN: oxidoreductase activity, zinc ion binding; INVOLVED IN: response to bacterium, plant-type hypersensitive r…		OsCAD8A	OsCAD8A
Os09g0400400	NA	NA	2.435	3.1885		NA	NA	NA	NA		16.2.1.10	secondary metabolism.phenylpropanoids.lignin biosynthesis.CAD	(loc_os09g23560.1 : 543.0) no description available & (q9zrf1|mtdh_fraan : 322.0) Probable mannitol dehydrogenase (EC 1.1.1.255) (NAD-dependent mannitol dehydrogenase) - Fragaria ananassa (Strawberry) & (at4g37980 : 318.0) elicitor-activated gene 3-1 (ELI3-1); FUNCTIONS IN: oxidoreductase activity, zinc ion binding; INVOLVED IN: response to bacterium, plant-type hypersensitive response; EXPRESSED…		OsCAD8D	OsCAD8D
Os05g0320750	NA	NA	NA	1.5244		NA	NA	NA	NA		16.2.1.2	secondary metabolism.phenylpropanoids.lignin biosynthesis.C4H	(loc_os05g25640.1 : 372.0) no description available & (o81928|tcmo_cicar : 295.0) Trans-cinnamate 4-monooxygenase (EC 1.14.13.11) (Cinnamic acid 4-hydroxylase) (CA4H) (C4H) (P450C4H) (Cytochrome P450 73) - Cicer arietinum (Chickpea) (Garbanzo) & (at2g30490 : 291.0) Encodes a cinnamate-4-hydroxylase. Mutations in this gene impact phenylpropanoid metabolism, growth and development.; cinnamate-4-hyd…
Os02g0177633	NA	NA	NA	1.773		NA	NA	NA	NA		16.2.1.3	secondary metabolism.phenylpropanoids.lignin biosynthesis.4CL	(loc_os02g08100.1 : 301.0) no description available & (p31685|4cl2_soltu : 169.0) 4-coumarate--CoA ligase 2 (EC 6.2.1.12) (4CL 2) (4-coumaroyl-CoA synthase 2) - Solanum tuberosum (Potato) & (at1g51680 : 159.0) encodes an isoform of 4-coumarate:CoA ligase (4CL), which is involved in the last step of the general phenylpropanoid pathway. In addition to 4-coumarate, it also converts ferulate. The cat…
Os08g0448050	NA	NA	NA	2.5796		NA	NA	NA	NA		16.2.1.3	secondary metabolism.phenylpropanoids.lignin biosynthesis.4CL	(loc_os08g34790.1 : 608.0) no description available & (p14913|4cl2_petcr : 359.0) 4-coumarate--CoA ligase 1 (EC 6.2.1.12) (4CL 1) (4-coumaroyl-CoA synthase 1) - Petroselinum crispum (Parsley) (Petroselinum hortense) & (at3g21240 : 339.0) encodes an isoform of 4-coumarate:CoA ligase (4CL), which is involved in the last step of the general phenylpropanoid pathway. The catalytic efficiency was in th…
Os09g0543900	NA	NA	NA	1.3143		NA	NA	-2.9	0.0775496		16.2.1.4	secondary metabolism.phenylpropanoids.lignin biosynthesis.HCT	(loc_os09g37180.1 : 822.0) no description available & (at5g48930 : 174.0) At5g48930 has been shown to encode for the hydroxycinnamoyl-Coenzyme A shikimate/quinate hydroxycinnamoyltransferase (HCT) both synthesizing and catabolizing the hydroxycinnamoylesters (coumaroyl/caffeoyl shikimate and quinate) involved in the phenylpropanoid pathway. Influence on the accumulation of flavonoids which in tur…		Os-PHT3	Os-PHT3, OsPHT3
Os11g0643100	NA	NA	7.5156	6.524		NA	NA	NA	NA		16.2.1.4	secondary metabolism.phenylpropanoids.lignin biosynthesis.HCT	(loc_os11g42370.1 : 687.0) no description available & (at5g48930 : 95.5) At5g48930 has been shown to encode for the hydroxycinnamoyl-Coenzyme A shikimate/quinate hydroxycinnamoyltransferase (HCT) both synthesizing and catabolizing the hydroxycinnamoylesters (coumaroyl/caffeoyl shikimate and quinate) involved in the phenylpropanoid pathway. Influence on the accumulation of flavonoids which in turn…		Os-TBT2	Os-TBT2, OsTBT2
Os10g0380100	NA	NA	3.3487	5.9625		NA	NA	NA	NA		16.2.1.4	secondary metabolism.phenylpropanoids.lignin biosynthesis.HCT	(loc_os10g23820.2 : 599.0) no description available & (at5g48930 : 130.0) At5g48930 has been shown to encode for the hydroxycinnamoyl-Coenzyme A shikimate/quinate hydroxycinnamoyltransferase (HCT) both synthesizing and catabolizing the hydroxycinnamoylesters (coumaroyl/caffeoyl shikimate and quinate) involved in the phenylpropanoid pathway. Influence on the accumulation of flavonoids which in tur…		Os-THT2	Os-THT2, OsTHT2
Os03g0185700	NA	NA	NA	-1.4837		NA	NA	NA	NA		16.2.1.4	secondary metabolism.phenylpropanoids.lignin biosynthesis.HCT	(loc_os03g08720.1 : 798.0) no description available & (at5g48930 : 138.0) At5g48930 has been shown to encode for the hydroxycinnamoyl-Coenzyme A shikimate/quinate hydroxycinnamoyltransferase (HCT) both synthesizing and catabolizing the hydroxycinnamoylesters (coumaroyl/caffeoyl shikimate and quinate) involved in the phenylpropanoid pathway. Influence on the accumulation of flavonoids which in tur…
Os10g0379854	NA	NA	NA	5.7059		NA	NA	NA	NA		16.2.1.4	secondary metabolism.phenylpropanoids.lignin biosynthesis.HCT	(loc_os10g23820.2 : 573.0) no description available & (at5g48930 : 122.0) At5g48930 has been shown to encode for the hydroxycinnamoyl-Coenzyme A shikimate/quinate hydroxycinnamoyltransferase (HCT) both synthesizing and catabolizing the hydroxycinnamoylesters (coumaroyl/caffeoyl shikimate and quinate) involved in the phenylpropanoid pathway. Influence on the accumulation of flavonoids which in tur…
Os08g0441500	1.7207	NA	NA	NA		NA	NA	0.5	0.773914		16.2.1.7	secondary metabolism.phenylpropanoids.lignin biosynthesis.CCR1	(loc_os08g34280.1 : 619.0) no description available & (at1g15950 : 435.0) Encodes a cinnamoyl CoA reductase. Involved in lignin biosynthesis.; cinnamoyl coa reductase 1 (CCR1); CONTAINS InterPro DOMAIN/s: NAD-dependent epimerase/dehydratase (InterPro:IPR001509), NAD(P)-binding domain (InterPro:IPR016040); BEST Arabidopsis thaliana protein match is: cinnamoyl coa reductase (TAIR:AT1G80820.1); Has …
Os09g0127300	2.0492	NA	NA	2.4963		NA	NA	NA	NA		16.2.1.7	secondary metabolism.phenylpropanoids.lignin biosynthesis.CCR1	(loc_os09g04050.1 : 656.0) no description available & (at1g15950 : 407.0) Encodes a cinnamoyl CoA reductase. Involved in lignin biosynthesis.; cinnamoyl coa reductase 1 (CCR1); CONTAINS InterPro DOMAIN/s: NAD-dependent epimerase/dehydratase (InterPro:IPR001509), NAD(P)-binding domain (InterPro:IPR016040); BEST Arabidopsis thaliana protein match is: cinnamoyl coa reductase (TAIR:AT1G80820.1); Has …
Os08g0140300	4.2723	NA	2.512	6.9106		NA	NA	NA	NA		16.4.1	secondary metabolism.N misc.alkaloid-like	(loc_os08g04540.1 : 888.0) no description available & (p17770|ddc_catro : 517.0) Aromatic-L-amino-acid decarboxylase (EC 4.1.1.28) (AADC) (DOPA decarboxylase) (Tryptophan decarboxylase) - Catharanthus roseus (Rosy periwinkle) (Madagascar periwinkle) & (at2g20340 : 444.0) Pyridoxal phosphate (PLP)-dependent transferases superfamily protein; FUNCTIONS IN: pyridoxal phosphate binding, carboxy-lyase …		OsTDC	OsTDC, TDC2, OsTDC1	TO:0000160 - UV light sensitivity
Os08g0140500	NA	NA	2.8261	7.3797		NA	NA	NA	NA		16.4.1	secondary metabolism.N misc.alkaloid-like	(loc_os08g04560.1 : 815.0) no description available & (p17770|ddc_catro : 467.0) Aromatic-L-amino-acid decarboxylase (EC 4.1.1.28) (AADC) (DOPA decarboxylase) (Tryptophan decarboxylase) - Catharanthus roseus (Rosy periwinkle) (Madagascar periwinkle) & (at2g20340 : 408.0) Pyridoxal phosphate (PLP)-dependent transferases superfamily protein; FUNCTIONS IN: pyridoxal phosphate binding, carboxy-lyase …		OsTDC3	OsTDC3	TO:0000487 - endosperm color, TO:0002673 - amino acid content
Os02g0306401	3.1071	NA	NA	2.7061		0.7	0.803959	-1.7	0.111815		16.5.1.1.4.2	secondary metabolism.sulfur-containing.glucosinolates.synthesis.shared.alkylthiohydroximate C-S lyase	(loc_os02g20360.1 : 889.0) no description available & (at5g53970 : 458.0) encodes tyrosine aminotransferase which is strongly induced upon aging and coronatine treatment; Tyrosine transaminase family protein; CONTAINS InterPro DOMAIN/s: 1-aminocyclopropane-1-carboxylate synthase (InterPro:IPR001176), Aminotransferase, class I/classII (InterPro:IPR004839), Pyridoxal phosphate-dependent transferase…		OsNAAT1	OsNAAT1	TO:0000021 - copper sensitivity, TO:0000166 - gibberellic acid sensitivity, TO:0000224 - iron sensitivity, TO:0000351 - zinc sensitivity	2
Os04g0180400	NA	NA	7.0922	9.4192		NA	NA	-2.7	0.264714		16.5.1.1.4.1	secondary metabolism.sulfur-containing.glucosinolates.synthesis.shared.CYP83B1 phenylacetaldoxime monooxygenase	(loc_os04g10160.1 : 972.0) no description available & (o48957|c99a1_sorbi : 567.0) Cytochrome P450 CYP99A1 (EC 1.14.-.-) (Fragment) - Sorghum bicolor (Sorghum) (Sorghum vulgare) & (at5g25120 : 307.0) putative cytochrome P450; "ytochrome p450, family 71, subfamily B, polypeptide 11" (CYP71B11); FUNCTIONS IN: electron carrier activity, monooxygenase activity, iron ion binding, oxygen binding, heme …		CYP99A2	CYP99A2	TO:0000160 - UV light sensitivity	1
Os12g0268000	NA	NA	2.5493	4.3		NA	NA	NA	NA		16.5.1.1.4.1	secondary metabolism.sulfur-containing.glucosinolates.synthesis.shared.CYP83B1 phenylacetaldoxime monooxygenase	(loc_os12g16720.1 : 962.0) no description available & (o81970|c71a9_soybn : 374.0) Cytochrome P450 71A9 (EC 1.14.-.-) (P450 CP1) - Glycine max (Soybean) & (at1g13080 : 345.0) cytochrome P450 monooxygenase; "cytochrome P450, family 71, subfamily B, polypeptide 2" (CYP71B2); FUNCTIONS IN: electron carrier activity, monooxygenase activity, iron ion binding, oxygen binding, heme binding; INVOLVED IN:…		sl	sl (spl1), sl*, sl, spl1, CYP71P1, T5H	TO:0000482 - chemical stress sensitivity, TO:0000468 - leaf blast disease resistance, TO:0000063 - mimic response, TO:0000075 - light sensitivity	1
Os04g0178400	NA	NA	3.3814	7.2316		NA	NA	NA	NA		16.5.1.1.4.1	secondary metabolism.sulfur-containing.glucosinolates.synthesis.shared.CYP83B1 phenylacetaldoxime monooxygenase	(loc_os04g09920.1 : 887.0) no description available & (o48957|c99a1_sorbi : 509.0) Cytochrome P450 CYP99A1 (EC 1.14.-.-) (Fragment) - Sorghum bicolor (Sorghum) (Sorghum vulgare) & (at3g26290 : 280.0) putative cytochrome P450; "cytochrome P450, family 71, subfamily B, polypeptide 26" (CYP71B26); FUNCTIONS IN: electron carrier activity, monooxygenase activity, iron ion binding, oxygen binding, heme…		CYP99A3		TO:0002675 - gibberellic acid content, TO:0000207 - plant height, TO:0000160 - UV light sensitivity, TO:0002669 - diterpenoid phytoalexin content	1
Os09g0555800	NA	NA	NA	5.6101		NA	NA	NA	NA		16.5.1.1.1.12	secondary metabolism.sulfur-containing.glucosinolates.synthesis.aliphatic.benzoate-CoA ligase	(loc_os09g38350.1 : 1118.0) no description available & (at1g66120 : 650.0) AMP-dependent synthetase and ligase family protein; FUNCTIONS IN: catalytic activity; INVOLVED IN: metabolic process; EXPRESSED IN: embryo, sepal, male gametophyte, carpel, stamen; EXPRESSED DURING: 4 anthesis, C globular stage, petal differentiation and expansion stage; CONTAINS InterPro DOMAIN/s: AMP-dependent synthetase…					12
Os08g0391000	3.6088	NA	NA	3.1321		NA	NA	NA	NA		16.5.1.1.1.13	secondary metabolism.sulfur-containing.glucosinolates.synthesis.aliphatic.2-oxoglutarate-dependent dioxygenase	(loc_os08g30100.1 : 528.0) no description available & (at1g06620 : 251.0) encodes a protein whose sequence is similar to a 2-oxoglutarate-dependent dioxygenase; 2-oxoglutarate (2OG) and Fe(II)-dependent oxygenase superfamily protein; CONTAINS InterPro DOMAIN/s: Oxoglutarate/iron-dependent oxygenase (InterPro:IPR005123); BEST Arabidopsis thaliana protein match is: 2-oxoglutarate (2OG) and Fe(II)-d…					13
Os03g0570100	NA	NA	4.8423	8.811		NA	NA	NA	NA		16.5.1.1.2.1	secondary metabolism.sulfur-containing.glucosinolates.synthesis.aromatic.CYP79A2 monooxygenase	(loc_os03g37290.1 : 937.0) no description available & (q43135|c79a1_sorbi : 572.0) Cytochrome P450 79A1 (EC 1.14.13.41) (Tyrosine N-monooxygenase) (Cytochrome P450Tyr) - Sorghum bicolor (Sorghum) (Sorghum vulgare) & (at2g22330 : 471.0) Encodes a cytochrome P450. Involved in tryptophan metabolism. Converts Trp to indole-3-acetaldoxime (IAOx), a precursor to IAA and indole glucosinolates.; "cytochr…					1
Os03g0570100	NA	NA	4.8423	8.811		NA	NA	NA	NA		16.5.1.1.3.1	secondary metabolism.sulfur-containing.glucosinolates.synthesis.indole.CYP79B2 monooxygenase	(loc_os03g37290.1 : 937.0) no description available & (q43135|c79a1_sorbi : 572.0) Cytochrome P450 79A1 (EC 1.14.13.41) (Tyrosine N-monooxygenase) (Cytochrome P450Tyr) - Sorghum bicolor (Sorghum) (Sorghum vulgare) & (at2g22330 : 471.0) Encodes a cytochrome P450. Involved in tryptophan metabolism. Converts Trp to indole-3-acetaldoxime (IAOx), a precursor to IAA and indole glucosinolates.; "cytochr…					1
Os03g0570100	NA	NA	4.8423	8.811		NA	NA	NA	NA		16.5.1.1.3.2	secondary metabolism.sulfur-containing.glucosinolates.synthesis.indole.CYP79B3 monooxygenase	(loc_os03g37290.1 : 937.0) no description available & (q43135|c79a1_sorbi : 572.0) Cytochrome P450 79A1 (EC 1.14.13.41) (Tyrosine N-monooxygenase) (Cytochrome P450Tyr) - Sorghum bicolor (Sorghum) (Sorghum vulgare) & (at2g22330 : 471.0) Encodes a cytochrome P450. Involved in tryptophan metabolism. Converts Trp to indole-3-acetaldoxime (IAOx), a precursor to IAA and indole glucosinolates.; "cytochr…					2
Os02g0503900	2.7564	NA	NA	NA		NA	NA	NA	NA		16.5.1.1.3.4	secondary metabolism.sulfur-containing.glucosinolates.synthesis.indole.cytochrome P450 monooxygenase	(loc_os02g30100.1 : 884.0) no description available & (at4g37320 : 343.0) member of CYP81D; "cytochrome P450, family 81, subfamily D, polypeptide 5" (CYP81D5); FUNCTIONS IN: electron carrier activity, monooxygenase activity, iron ion binding, oxygen binding, heme binding; INVOLVED IN: oxidation reduction; EXPRESSED IN: 19 plant structures; EXPRESSED DURING: 6 growth stages; CONTAINS InterPro DOMA…					4
Os04g0180500	NA	NA	8.1335	9.5665		NA	NA	NA	NA		16.5.1.1.4.1	secondary metabolism.sulfur-containing.glucosinolates.synthesis.shared.CYP83B1 phenylacetaldoxime monooxygenase	(loc_os04g10160.1 : 877.0) no description available & (o48957|c99a1_sorbi : 531.0) Cytochrome P450 CYP99A1 (EC 1.14.-.-) (Fragment) - Sorghum bicolor (Sorghum) (Sorghum vulgare) & (at5g25120 : 286.0) putative cytochrome P450; "ytochrome p450, family 71, subfamily B, polypeptide 11" (CYP71B11); FUNCTIONS IN: electron carrier activity, monooxygenase activity, iron ion binding, oxygen binding, heme …					1
Os10g0439800	NA	NA	8.7039	NA		NA	NA	NA	NA		16.5.1.1.4.1	secondary metabolism.sulfur-containing.glucosinolates.synthesis.shared.CYP83B1 phenylacetaldoxime monooxygenase	(loc_os10g30390.1 : 997.0) no description available & (o48923|c71da_soybn : 410.0) Cytochrome P450 71D10 (EC 1.14.-.-) - Glycine max (Soybean) & (at3g26210 : 327.0) putative cytochrome P450; "cytochrome P450, family 71, subfamily B, polypeptide 23" (CYP71B23); FUNCTIONS IN: electron carrier activity, monooxygenase activity, iron ion binding, oxygen binding, heme binding; INVOLVED IN: oxidation re…					1
Os12g0268100	NA	NA	2.6157	4.0836		NA	NA	NA	NA		16.5.1.1.4.1	secondary metabolism.sulfur-containing.glucosinolates.synthesis.shared.CYP83B1 phenylacetaldoxime monooxygenase	(loc_os12g16720.1 : 913.0) no description available & (o81970|c71a9_soybn : 358.0) Cytochrome P450 71A9 (EC 1.14.-.-) (P450 CP1) - Glycine max (Soybean) & (at1g13080 : 329.0) cytochrome P450 monooxygenase; "cytochrome P450, family 71, subfamily B, polypeptide 2" (CYP71B2); FUNCTIONS IN: electron carrier activity, monooxygenase activity, iron ion binding, oxygen binding, heme binding; INVOLVED IN:…					1
Os02g0302700	NA	1.9836	NA	NA		NA	NA	-0.8	0.603534		16.5.1.1.4.2	secondary metabolism.sulfur-containing.glucosinolates.synthesis.shared.alkylthiohydroximate C-S lyase	(loc_os02g19970.1 : 855.0) no description available & (at5g36160 : 491.0) Tyrosine transaminase family protein; FUNCTIONS IN: 1-aminocyclopropane-1-carboxylate synthase activity, pyridoxal phosphate binding, transferase activity, transferring nitrogenous groups, transaminase activity, catalytic activity; INVOLVED IN: tyrosine catabolic process to phosphoenolpyruvate, cellular amino acid and deriv…		OsNAAT2	OsNAAT2		2
Os09g0518000	4.1221	NA	NA	NA		NA	NA	NA	NA		16.5.1.1.4.3	secondary metabolism.sulfur-containing.glucosinolates.synthesis.shared.UDP-glycosyltransferase	(loc_os09g34230.1 : 874.0) no description available & (at2g43840 : 300.0) UGT74F1 transfers UDP:glucose to salicylic acid (forming a glucoside), benzoic acid, quercetin, and athranilate in vitro. UGT74F1 shows a weak ability to catalyze the formation of the p-aminobenzoate-glucose ester in vitro. But, UGT75B1 appears to be the dominant pABA acylglucosyltransferase in vivo based on assays in leave…		OsUGT74H4	OsUGT74H4		3
Os08g0490100	1.0817	NA	-1.1435	NA		NA	NA	1.6	0.291248		16.5.1.2.3	secondary metabolism.sulfur-containing.glucosinolates.regulation.indole	(loc_os08g38220.1 : 370.0) no description available & (p38564|mnb1a_maize : 207.0) Dof zinc finger protein MNB1A - Zea mays (Maize) & (at3g50410 : 108.0) Arabidopsis Dof protein containing a single 51-amino acid zinc finger DNA-binding domain, which may play an important roles in plant growth and development.; OBF binding protein 1 (OBP1); CONTAINS InterPro DOMAIN/s: Zinc finger, Dof-type (InterP…
Os02g0731900	2.8702	NA	NA	NA		NA	NA	NA	NA		16.7	secondary metabolism.wax	(loc_os02g49920.1 : 860.0) no description available & (at1g68530 : 571.0) Encodes KCS6, a member of the 3-ketoacyl-CoA synthase family involved in the biosynthesis of VLCFA (very long chain fatty acids).; 3-ketoacyl-CoA synthase 6 (KCS6); FUNCTIONS IN: transferase activity, transferring acyl groups other than amino-acyl groups, catalytic activity; INVOLVED IN: in 7 processes; LOCATED IN: endoplas…
Os03g0289800	NA	NA	NA	2.4611		NA	NA	NA	NA		16.8.1	secondary metabolism.flavonoids.anthocyanins	(loc_os03g18030.1 : 667.0) no description available & (at3g11180 : 358.0) 2-oxoglutarate (2OG) and Fe(II)-dependent oxygenase superfamily protein; FUNCTIONS IN: oxidoreductase activity, iron ion binding; INVOLVED IN: oxidation reduction; LOCATED IN: cellular_component unknown; EXPRESSED IN: inflorescence meristem, male gametophyte, flower, pollen tube; EXPRESSED DURING: L mature pollen stage, M g…				TO:0000179 - biotic stress trait, TO:0000168 - abiotic stress trait
Os10g0122000	NA	NA	2.9369	3.5629		NA	NA	NA	NA		16.8.1	secondary metabolism.flavonoids.anthocyanins	(loc_os10g03320.1 : 910.0) no description available & (at5g65550 : 257.0) UDP-Glycosyltransferase superfamily protein; FUNCTIONS IN: transferase activity, transferring glycosyl groups; INVOLVED IN: metabolic process; CONTAINS InterPro DOMAIN/s: UDP-glucuronosyl/UDP-glucosyltransferase (InterPro:IPR002213); BEST Arabidopsis thaliana protein match is: UDP-Glycosyltransferase superfamily protein (TA…
Os10g0122000	NA	NA	2.9369	3.5629		NA	NA	NA	NA		16.8.1.12	secondary metabolism.flavonoids.anthocyanins.anthocyanidin 3-O-glucosyltransferase	(loc_os10g03320.1 : 910.0) no description available & (at5g65550 : 257.0) UDP-Glycosyltransferase superfamily protein; FUNCTIONS IN: transferase activity, transferring glycosyl groups; INVOLVED IN: metabolic process; CONTAINS InterPro DOMAIN/s: UDP-glucuronosyl/UDP-glucosyltransferase (InterPro:IPR002213); BEST Arabidopsis thaliana protein match is: UDP-Glycosyltransferase superfamily protein (TA…
Os04g0630400	NA	NA	NA	1.8551		NA	NA	NA	NA		16.8.1.2	secondary metabolism.flavonoids.anthocyanins.anthocyanidin reductase	(loc_os04g53810.1 : 686.0) no description available & (at1g61720 : 287.0) Negative regulator of flavonoid biosynthesis, mutants accumulate flavonoid pigments in their seed coat, putative oxidoreductase. It is thought that a ternary complex composed of TT2, TT8 and TTG1 is necessary for correct expression of BAN in seed endothelium.; BANYULS (BAN); FUNCTIONS IN: oxidoreductase activity, anthocyani…
Os11g0116300	NA	NA	NA	3.6864		NA	NA	NA	NA		16.8.2	secondary metabolism.flavonoids.chalcones	(loc_os11g02440.2 : 384.0) no description available & (at5g05270 : 247.0) Chalcone-flavanone isomerase family protein; FUNCTIONS IN: intramolecular lyase activity, chalcone isomerase activity; INVOLVED IN: response to karrikin; LOCATED IN: cellular_component unknown; EXPRESSED IN: 20 plant structures; EXPRESSED DURING: 13 growth stages; CONTAINS InterPro DOMAIN/s: Chalcone isomerase, subgroup (In…		CHI	CHI	TO:0000160 - UV light sensitivity
Os04g0103900	NA	NA	5.8758	5.6512		NA	NA	NA	NA		16.8.2.1	secondary metabolism.flavonoids.chalcones.naringenin-chalcone synthase	(loc_os04g01354.2 : 650.0) no description available & (q9zs40|chs2_dauca : 301.0) Chalcone synthase 2 (EC 2.3.1.74) (Naringenin-chalcone synthase 2) (DcCHS2) - Daucus carota (Carrot) & (at5g13930 : 292.0) Encodes chalcone synthase (CHS), a key enzyme involved in the biosynthesis of flavonoids. Required for the accumulation of purple anthocyanins in leaves and stems. Also involved in the regulatio…		OsPKS02	CHS, OsPKS02, OsPKS2, PKS02, PKS2	TO:0000160 - UV light sensitivity
Os03g0237100	1.8338	NA	NA	1.641		NA	NA	-1.1	0.496285		16.8.2	secondary metabolism.flavonoids.chalcones	(loc_os03g13390.2 : 627.0) no description available & (q7g764|nado1_orysa : 413.0) Probable NAD(P)H-dependent oxidoreductase 1 (EC 1.1.1.-) - Oryza sativa (Rice) & (at1g59950 : 372.0) NAD(P)-linked oxidoreductase superfamily protein; FUNCTIONS IN: oxidoreductase activity; INVOLVED IN: oxidation reduction; CONTAINS InterPro DOMAIN/s: Aldo/keto reductase (InterPro:IPR001395), Aldo/keto reductase su…		OsDMAS1	OsDMAS1	TO:0000224 - iron sensitivity
Os01g0847700	NA	2.261	NA	NA		NA	NA	-0.2	0.924811		16.8.2	secondary metabolism.flavonoids.chalcones	(loc_os01g62870.1 : 638.0) no description available & (at2g37790 : 466.0) NAD(P)-linked oxidoreductase superfamily protein; FUNCTIONS IN: oxidoreductase activity; INVOLVED IN: oxidation reduction; LOCATED IN: cytosol, nucleus; EXPRESSED IN: 22 plant structures; EXPRESSED DURING: 14 growth stages; CONTAINS InterPro DOMAIN/s: Aldo/keto reductase (InterPro:IPR001395), Aldo/keto reductase subgroup (I…		OsAKR2	OsAKR2, AKR4C14
Os03g0237201	1.8163	NA	NA	1.4954		NA	NA	NA	NA		16.8.2	secondary metabolism.flavonoids.chalcones	(loc_os03g13390.1 : 363.0) no description available & (q7g765|nado2_orysa : 184.0) Probable NAD(P)H-dependent oxidoreductase 2 (EC 1.-.-.-) - Oryza sativa (Rice) & (at1g59950 : 179.0) NAD(P)-linked oxidoreductase superfamily protein; FUNCTIONS IN: oxidoreductase activity; INVOLVED IN: oxidation reduction; CONTAINS InterPro DOMAIN/s: Aldo/keto reductase (InterPro:IPR001395), Aldo/keto reductase su…
Os10g0113100	NA	5.9565	NA	-3.7698		NA	NA	NA	NA		16.8.2	secondary metabolism.flavonoids.chalcones	(q7g765|nado2_orysa : 659.0) Probable NAD(P)H-dependent oxidoreductase 2 (EC 1.-.-.-) - Oryza sativa (Rice) & (loc_os10g02390.1 : 659.0) no description available & (at1g59960 : 329.0) NAD(P)-linked oxidoreductase superfamily protein; FUNCTIONS IN: oxidoreductase activity; INVOLVED IN: response to salt stress; EXPRESSED IN: 21 plant structures; EXPRESSED DURING: 13 growth stages; CONTAINS InterPro…
Os10g0113201	NA	5.7544	NA	NA		NA	NA	NA	NA		16.8.2	secondary metabolism.flavonoids.chalcones	(q7g765|nado2_orysa : 492.0) Probable NAD(P)H-dependent oxidoreductase 2 (EC 1.-.-.-) - Oryza sativa (Rice) & (loc_os10g02390.1 : 492.0) no description available & (at1g59960 : 258.0) NAD(P)-linked oxidoreductase superfamily protein; FUNCTIONS IN: oxidoreductase activity; INVOLVED IN: response to salt stress; EXPRESSED IN: 21 plant structures; EXPRESSED DURING: 13 growth stages; CONTAINS InterPro…
Os10g0558900	NA	NA	NA	2.4304		NA	NA	NA	NA		16.8.3	secondary metabolism.flavonoids.dihydroflavonols	(loc_os10g40934.1 : 439.0) no description available & (at1g17020 : 242.0) Encodes a novel member of the Fe(II)/ascorbate oxidase gene family; senescence-related gene.; senescence-related gene 1 (SRG1); CONTAINS InterPro DOMAIN/s: Oxoglutarate/iron-dependent oxygenase (InterPro:IPR005123); BEST Arabidopsis thaliana protein match is: 2-oxoglutarate (2OG) and Fe(II)-dependent oxygenase superfamily p…		RL14		TO:0000085 - leaf rolling, TO:0001018 - transpiration rate, TO:0002641 - acid detergent fiber
Os03g0122300	NA	NA	NA	1.7339		NA	NA	2.1	0.206712		16.8.3	secondary metabolism.flavonoids.dihydroflavonols	(loc_os03g03034.3 : 359.0) no description available & (at5g24530 : 184.0) Encodes a putative 2OG-Fe(II) oxygenase that is defense-associated but required for susceptibility to downy mildew.; DOWNY MILDEW RESISTANT 6 (DMR6); FUNCTIONS IN: oxidoreductase activity, acting on paired donors, with incorporation or reduction of molecular oxygen, 2-oxoglutarate as one donor, and incorporation of one atom…		FLS	FLS	TO:0000160 - UV light sensitivity
Os06g0651000	NA	NA	NA	1.1169		NA	NA	-3.5	0.0605934		16.8.3.1	secondary metabolism.flavonoids.dihydroflavonols.dihydroflavonol 4-reductase	(loc_os06g44170.2 : 443.0) no description available & (at1g09510 : 108.0) similar to Eucalyptus gunnii alcohol dehydrogenase of unknown physiological function (GI:1143445), Vigna unguiculata (gi:1854445), NOT a cinnamyl-alcohol dehydrogenase; NAD(P)-binding Rossmann-fold superfamily protein; FUNCTIONS IN: alcohol dehydrogenase (NAD) activity, cinnamyl-alcohol dehydrogenase activity; INVOLVED IN: …		DHFR	DHFR	TO:0000160 - UV light sensitivity
Os04g0180400	NA	NA	7.0922	9.4192		NA	NA	-2.7	0.264714		16.8.3.3	secondary metabolism.flavonoids.dihydroflavonols.flavonoid 3-monooxygenase	(loc_os04g10160.1 : 972.0) no description available & (o48957|c99a1_sorbi : 567.0) Cytochrome P450 CYP99A1 (EC 1.14.-.-) (Fragment) - Sorghum bicolor (Sorghum) (Sorghum vulgare) & (at5g25120 : 307.0) putative cytochrome P450; "ytochrome p450, family 71, subfamily B, polypeptide 11" (CYP71B11); FUNCTIONS IN: electron carrier activity, monooxygenase activity, iron ion binding, oxygen binding, heme …		CYP99A2	CYP99A2	TO:0000160 - UV light sensitivity
Os02g0570700	NA	NA	5.2279	NA		NA	NA	NA	NA		16.8.3.3	secondary metabolism.flavonoids.dihydroflavonols.flavonoid 3-monooxygenase	(loc_os02g36190.1 : 848.0) no description available & (o48923|c71da_soybn : 317.0) Cytochrome P450 71D10 (EC 1.14.-.-) - Glycine max (Soybean) & (at5g25140 : 276.0) putative cytochrome P450; "cytochrome P450, family 71, subfamily B, polypeptide 13" (CYP71B13); FUNCTIONS IN: electron carrier activity, monooxygenase activity, iron ion binding, oxygen binding, heme binding; INVOLVED IN: oxidation re…		Oscyp71Z7	Oscyp71Z7	TO:0000160 - UV light sensitivity
Os04g0581100	NA	NA	4.3117	7.7996		NA	NA	NA	NA		16.8.3	secondary metabolism.flavonoids.dihydroflavonols	(loc_os04g49210.1 : 681.0) no description available & (at4g10500 : 406.0) 2-oxoglutarate (2OG) and Fe(II)-dependent oxygenase superfamily protein; FUNCTIONS IN: oxidoreductase activity, acting on paired donors, with incorporation or reduction of molecular oxygen, 2-oxoglutarate as one donor, and incorporation of one atom each of oxygen into both donors, oxidoreductase activity; INVOLVED IN: secon…		OsS3H	OsS3H, S3H	TO:0000249 - leaf senescence
Os10g0536400	NA	NA	1.2004	2.0055		NA	NA	0.4	0.887271		16.8.3	secondary metabolism.flavonoids.dihydroflavonols	(loc_os10g39140.4 : 357.0) no description available & (at5g24530 : 201.0) Encodes a putative 2OG-Fe(II) oxygenase that is defense-associated but required for susceptibility to downy mildew.; DOWNY MILDEW RESISTANT 6 (DMR6); FUNCTIONS IN: oxidoreductase activity, acting on paired donors, with incorporation or reduction of molecular oxygen, 2-oxoglutarate as one donor, and incorporation of one atom…		OsF3H-2	OsF3H-2, F3H-2, OsF3H2
Os03g0184550	-1.7764	NA	NA	NA		NA	NA	2.1	0.247076		16.8.3	secondary metabolism.flavonoids.dihydroflavonols	(loc_os03g08624.1 : 639.0) no description available & (at4g33360 : 415.0) Encodes an NAD+-dependent dehydrogenase that oxidizes farnesol more efficiently than other prenyl alcohol substrates.; farnesol dehydrogenase (FLDH); CONTAINS InterPro DOMAIN/s: NAD-dependent epimerase/dehydratase (InterPro:IPR001509), NAD(P)-binding domain (InterPro:IPR016040); BEST Arabidopsis thaliana protein match is: N…
Os04g0581000	NA	NA	3.4001	3.0693		NA	NA	1.5	0.504668		16.8.3	secondary metabolism.flavonoids.dihydroflavonols	(loc_os04g49194.1 : 696.0) no description available & (at5g24530 : 442.0) Encodes a putative 2OG-Fe(II) oxygenase that is defense-associated but required for susceptibility to downy mildew.; DOWNY MILDEW RESISTANT 6 (DMR6); FUNCTIONS IN: oxidoreductase activity, acting on paired donors, with incorporation or reduction of molecular oxygen, 2-oxoglutarate as one donor, and incorporation of one atom…
Os07g0169600	NA	NA	-1.1816	NA		NA	NA	1	0.540684		16.8.3	secondary metabolism.flavonoids.dihydroflavonols	(loc_os07g07410.2 : 672.0) no description available & (at5g24530 : 209.0) Encodes a putative 2OG-Fe(II) oxygenase that is defense-associated but required for susceptibility to downy mildew.; DOWNY MILDEW RESISTANT 6 (DMR6); FUNCTIONS IN: oxidoreductase activity, acting on paired donors, with incorporation or reduction of molecular oxygen, 2-oxoglutarate as one donor, and incorporation of one atom…
Os07g0503300	NA	NA	NA	1.835		NA	NA	NA	NA		16.8.3	secondary metabolism.flavonoids.dihydroflavonols	(loc_os07g32010.1 : 876.0) no description available & (at1g07250 : 256.0) UDP-glucosyl transferase 71C4 (UGT71C4); FUNCTIONS IN: quercetin 3-O-glucosyltransferase activity, quercetin 7-O-glucosyltransferase activity, UDP-glucosyltransferase activity, transferase activity, transferring glycosyl groups; INVOLVED IN: metabolic process; LOCATED IN: cellular_component unknown; EXPRESSED IN: 22 plant s…
Os10g0536450	NA	NA	1.1971	1.7819		NA	NA	NA	NA		16.8.3	secondary metabolism.flavonoids.dihydroflavonols	(loc_os10g39140.2 : 230.0) no description available & (at5g24530 : 169.0) Encodes a putative 2OG-Fe(II) oxygenase that is defense-associated but required for susceptibility to downy mildew.; DOWNY MILDEW RESISTANT 6 (DMR6); FUNCTIONS IN: oxidoreductase activity, acting on paired donors, with incorporation or reduction of molecular oxygen, 2-oxoglutarate as one donor, and incorporation of one atom…
Os10g0558700	NA	-1.1521	3.8842	4.303		NA	NA	NA	NA		16.8.3	secondary metabolism.flavonoids.dihydroflavonols	(loc_os10g40934.10 : 387.0) no description available & (at1g78550 : 186.0) 2-oxoglutarate (2OG) and Fe(II)-dependent oxygenase superfamily protein; FUNCTIONS IN: oxidoreductase activity, iron ion binding; INVOLVED IN: oxidation reduction; EXPRESSED IN: 22 plant structures; EXPRESSED DURING: 13 growth stages; CONTAINS InterPro DOMAIN/s: Isopenicillin N synthase (InterPro:IPR002283), Oxoglutarate/i…
Os10g0558725	NA	NA	NA	3.6654		NA	NA	NA	NA		16.8.3	secondary metabolism.flavonoids.dihydroflavonols	(loc_os10g40934.6 : 202.0) no description available & (at4g25310 : 112.0) 2-oxoglutarate (2OG) and Fe(II)-dependent oxygenase superfamily protein; FUNCTIONS IN: oxidoreductase activity, acting on paired donors, with incorporation or reduction of molecular oxygen, 2-oxoglutarate as one donor, and incorporation of one atom each of oxygen into both donors, oxidoreductase activity; INVOLVED IN: flavo…
Os09g0441400	NA	NA	NA	1.0295		NA	NA	2.4	0.153261		16.8.3.3	secondary metabolism.flavonoids.dihydroflavonols.flavonoid 3-monooxygenase	(loc_os09g26960.1 : 1012.0) no description available & (q9sbq9|f3ph_pethy : 414.0) Flavonoid 3-monooxygenase (EC 1.14.13.21) (Flavonoid 3-hydroxylase) (Cytochrome P450 75B2) - Petunia hybrida (Petunia) & (at5g07990 : 403.0) Required for flavonoid 3 hydroxylase activity.; TRANSPARENT TESTA 7 (TT7); CONTAINS InterPro DOMAIN/s: Cytochrome P450 (InterPro:IPR001128), Cytochrome P450, E-class, group I …
Os10g0439800	NA	NA	8.7039	NA		NA	NA	NA	NA		16.8.3.3	secondary metabolism.flavonoids.dihydroflavonols.flavonoid 3-monooxygenase	(loc_os10g30390.1 : 997.0) no description available & (o48923|c71da_soybn : 410.0) Cytochrome P450 71D10 (EC 1.14.-.-) - Glycine max (Soybean) & (at3g26210 : 327.0) putative cytochrome P450; "cytochrome P450, family 71, subfamily B, polypeptide 23" (CYP71B23); FUNCTIONS IN: electron carrier activity, monooxygenase activity, iron ion binding, oxygen binding, heme binding; INVOLVED IN: oxidation re…
Os10g0558900	NA	NA	NA	2.4304		NA	NA	NA	NA		16.8.4	secondary metabolism.flavonoids.flavonols	(loc_os10g40934.1 : 439.0) no description available & (at1g17020 : 242.0) Encodes a novel member of the Fe(II)/ascorbate oxidase gene family; senescence-related gene.; senescence-related gene 1 (SRG1); CONTAINS InterPro DOMAIN/s: Oxoglutarate/iron-dependent oxygenase (InterPro:IPR005123); BEST Arabidopsis thaliana protein match is: 2-oxoglutarate (2OG) and Fe(II)-dependent oxygenase superfamily p…		RL14		TO:0000085 - leaf rolling, TO:0001018 - transpiration rate, TO:0002641 - acid detergent fiber
Os03g0184550	-1.7764	NA	NA	NA		NA	NA	2.1	0.247076		16.8.4	secondary metabolism.flavonoids.flavonols	(loc_os03g08624.1 : 639.0) no description available & (at4g33360 : 415.0) Encodes an NAD+-dependent dehydrogenase that oxidizes farnesol more efficiently than other prenyl alcohol substrates.; farnesol dehydrogenase (FLDH); CONTAINS InterPro DOMAIN/s: NAD-dependent epimerase/dehydratase (InterPro:IPR001509), NAD(P)-binding domain (InterPro:IPR016040); BEST Arabidopsis thaliana protein match is: N…
Os04g0523600	2.3374	NA	NA	NA		NA	NA	NA	NA		16.8.4	secondary metabolism.flavonoids.flavonols	(loc_os04g44240.1 : 931.0) no description available & (at3g53150 : 306.0) UDP-glucosyl transferase 73D1 (UGT73D1); FUNCTIONS IN: transferase activity, transferring hexosyl groups, UDP-glycosyltransferase activity; INVOLVED IN: metabolic process; LOCATED IN: endomembrane system; EXPRESSED IN: stem, sepal, stamen; EXPRESSED DURING: 4 anthesis; CONTAINS InterPro DOMAIN/s: UDP-glucuronosyl/UDP-glucos…
Os06g0178700	NA	NA	NA	5.0133		NA	NA	NA	NA		16.8.4	secondary metabolism.flavonoids.flavonols	(loc_os06g08060.1 : 677.0) no description available & (at5g20400 : 261.0) encodes a protein whose sequence is similar to flavanone 3 hydroxylase from Malus.; 2-oxoglutarate (2OG) and Fe(II)-dependent oxygenase superfamily protein; CONTAINS InterPro DOMAIN/s: Oxoglutarate/iron-dependent oxygenase (InterPro:IPR005123); BEST Arabidopsis thaliana protein match is: 2-oxoglutarate (2OG) and Fe(II)-depe…
Os10g0558700	NA	-1.1521	3.8842	4.303		NA	NA	NA	NA		16.8.4	secondary metabolism.flavonoids.flavonols	(loc_os10g40934.10 : 387.0) no description available & (at1g78550 : 186.0) 2-oxoglutarate (2OG) and Fe(II)-dependent oxygenase superfamily protein; FUNCTIONS IN: oxidoreductase activity, iron ion binding; INVOLVED IN: oxidation reduction; EXPRESSED IN: 22 plant structures; EXPRESSED DURING: 13 growth stages; CONTAINS InterPro DOMAIN/s: Isopenicillin N synthase (InterPro:IPR002283), Oxoglutarate/i…
Os10g0558725	NA	NA	NA	3.6654		NA	NA	NA	NA		16.8.4	secondary metabolism.flavonoids.flavonols	(loc_os10g40934.6 : 202.0) no description available & (at4g25310 : 112.0) 2-oxoglutarate (2OG) and Fe(II)-dependent oxygenase superfamily protein; FUNCTIONS IN: oxidoreductase activity, acting on paired donors, with incorporation or reduction of molecular oxygen, 2-oxoglutarate as one donor, and incorporation of one atom each of oxygen into both donors, oxidoreductase activity; INVOLVED IN: flavo…
Os10g0558750	NA	-1.0289	3.2795	3.9704		NA	NA	NA	NA		16.8.4	secondary metabolism.flavonoids.flavonols	(loc_os10g40934.7 : 567.0) no description available & (at1g17020 : 250.0) Encodes a novel member of the Fe(II)/ascorbate oxidase gene family; senescence-related gene.; senescence-related gene 1 (SRG1); CONTAINS InterPro DOMAIN/s: Oxoglutarate/iron-dependent oxygenase (InterPro:IPR005123); BEST Arabidopsis thaliana protein match is: 2-oxoglutarate (2OG) and Fe(II)-dependent oxygenase superfamily p…
Os01g0237500	NA	NA	3.9319	7.3027		NA	NA	NA	NA		16.8.5.1	secondary metabolism.flavonoids.isoflavones.isoflavone reductase	(loc_os01g13610.1 : 195.0) no description available & (p52580|ifrh_maize : 89.0) Isoflavone reductase homolog IRL (EC 1.3.1.-) - Zea mays (Maize) & (at1g75280 : 84.7) isoflavone reductase, putative, identical to SP:P52577 Isoflavone reductase homolog P3 (EC 1.3.1.-) {Arabidopsis thaliana}; contains Pfam profile PF02716: isoflavone reductase. Involved in response to oxidative stress.; NmrA-like ne…
Os07g0142700	1.4487	NA	NA	2.2731		NA	NA	NA	NA		16.99	secondary metabolism.unspecified	(loc_os07g04970.1 : 727.0) no description available & (at5g42830 : 244.0) HXXXD-type acyl-transferase family protein; FUNCTIONS IN: transferase activity, transferring acyl groups other than amino-acyl groups, transferase activity; INVOLVED IN: biological_process unknown; LOCATED IN: cellular_component unknown; EXPRESSED IN: 17 plant structures; EXPRESSED DURING: 12 growth stages; CONTAINS InterPr…
Os01g0934500	-1.115	NA	NA	NA		NA	NA	NA	NA		17	hormone metabolism	(loc_os01g70840.1 : 260.0) no description available & (q43360|pir7b_orysa : 189.0) Esterase PIR7B (EC 3.1.-.-) - Oryza sativa (Rice) & (at2g23600 : 132.0) Encodes a protein shown to have carboxylesterase activity, methyl salicylate esterase activity, methyl jasmonate esterase activity, and methyl IAA esterase activity in vitro. MES2 appears to be involved in MeSA hydrolysis in planta. This protei…
Os07g0154100	NA	NA	NA	3.1052		NA	NA	NA	NA		17.1.1.1.10	hormone metabolism.abscisic acid.synthesis-degradation.synthesis.9-cis-epoxycarotenoid dioxygenase	(loc_os07g05940.1 : 1126.0) no description available & (at1g78390 : 705.0) Encodes 9-cis-epoxycarotenoid dioxygenase, a key enzyme in the biosynthesis of abscisic acid. The expression of this gene increases during the first 6h of imbibition.; nine-cis-epoxycarotenoid dioxygenase 9 (NCED9); CONTAINS InterPro DOMAIN/s: Carotenoid oxygenase (InterPro:IPR004294); BEST Arabidopsis thaliana protein mat…		OSNCED3	OSNCED3, OsNCED-3, OsNCED3, OsNCED4, NCED4, OsNECD2	TO:0000276 - drought tolerance, TO:0006001 - salt tolerance, TO:0000615 - abscisic acid sensitivity, TO:0002667 - abscisic acid content, TO:0000175 - bacterial blight disease resistance
Os04g0179200	NA	NA	4.6911	7.1724		NA	NA	NA	NA		17.1.1.1.11	hormone metabolism.abscisic acid.synthesis-degradation.synthesis.short chain alcohol dehydrogenmase (ABA2)	(loc_os04g10010.1 : 420.0) no description available & (at2g47140 : 186.0) NAD(P)-binding Rossmann-fold superfamily protein; FUNCTIONS IN: oxidoreductase activity, binding, catalytic activity; INVOLVED IN: oxidation reduction, metabolic process; LOCATED IN: cellular_component unknown; EXPRESSED IN: 6 plant structures; EXPRESSED DURING: 4 anthesis, LP.10 ten leaves visible, petal differentiation an…		OsMAS	OsMAS, MAS1, OsMAS1, OsMAS/SDR110C-MS1, SDR110C-MS1	TO:0002669 - diterpenoid phytoalexin content, TO:0000160 - UV light sensitivity, TO:0000439 - fungal disease resistance, TO:0002670 - momilactone A content
Os07g0503300	NA	NA	NA	1.835		NA	NA	NA	NA		17.1.1	hormone metabolism.abscisic acid.synthesis-degradation	(loc_os07g32010.1 : 876.0) no description available & (at1g07250 : 256.0) UDP-glucosyl transferase 71C4 (UGT71C4); FUNCTIONS IN: quercetin 3-O-glucosyltransferase activity, quercetin 7-O-glucosyltransferase activity, UDP-glucosyltransferase activity, transferase activity, transferring glycosyl groups; INVOLVED IN: metabolic process; LOCATED IN: cellular_component unknown; EXPRESSED IN: 22 plant s…
Os02g0703700	NA	NA	NA	-1.0753		NA	NA	NA	NA		17.1.1.2.1	hormone metabolism.abscisic acid.synthesis-degradation.degradation.8-hydroxylase	(loc_os02g47470.1 : 940.0) no description available & (at4g19230 : 639.0) Encodes a protein with ABA 8-hydroxylase activity, involved in ABA catabolism. Member of the CYP707A gene family. CYP707A1 appears to play an important role in determining the ABA levels in dry seeds. Gene involved in postgermination growth. Overexpression of CYP707A1 leads to a decrease in ABA levels and a reduction in aft…
Os08g0101000	-1.1692	NA	NA	NA		1	0.576276	1.1	0.357775		17.1.2	hormone metabolism.abscisic acid.signal transduction	(loc_os08g01090.1 : 587.0) no description available & (at3g24650 : 124.0) Homologous to the maize transcription factor Viviparous-1. Full length ABI3 protein binds to the highly conserved RY motif [DNA motif CATGCA(TG)], present in many seed-specific promoters, and the B3 domains of this transcription factor is necessary for the specific interaction with the RY element. Transcriptional activity o…		OsLFL2	OsLFL2, OsIDEF1	TO:0000495 - chlorophyll content, TO:0000224 - iron sensitivity, TO:0000207 - plant height, TO:0000172 - jasmonic acid sensitivity
Os02g0766700	1.0773	NA	NA	NA		NA	NA	-0.7	0.674389		17.1.2	hormone metabolism.abscisic acid.signal transduction	(loc_os02g52780.1 : 439.0) no description available & (at3g19290 : 139.0) bZIP transcription factor with specificity for abscisic acid-responsive elements (ABRE). Mediate ABA-dependent stress responses.; ABRE binding factor 4 (ABF4); CONTAINS InterPro DOMAIN/s: Basic-leucine zipper (bZIP) transcription factor (InterPro:IPR004827), bZIP transcription factor, bZIP-1 (InterPro:IPR011616); BEST Arabi…		OsbZIP23	OsbZIP23, OsAREB1, OsABF2, Osbzip23, OsAREB2	TO:0000615 - abscisic acid sensitivity, TO:0000168 - abiotic stress trait, TO:0000276 - drought tolerance, TO:0006001 - salt tolerance, TO:0000136 - relative water content, TO:0000333 - sugar content, TO:0006002 - proline content, TO:0002657 - oxidative stress, TO:0000396 - grain yield
Os02g0766700	1.0773	NA	NA	NA		NA	NA	-0.7	0.674389		17.1.3	hormone metabolism.abscisic acid.induced-regulated-responsive-activated	(loc_os02g52780.1 : 439.0) no description available & (at3g19290 : 139.0) bZIP transcription factor with specificity for abscisic acid-responsive elements (ABRE). Mediate ABA-dependent stress responses.; ABRE binding factor 4 (ABF4); CONTAINS InterPro DOMAIN/s: Basic-leucine zipper (bZIP) transcription factor (InterPro:IPR004827), bZIP transcription factor, bZIP-1 (InterPro:IPR011616); BEST Arabi…		OsbZIP23	OsbZIP23, OsAREB1, OsABF2, Osbzip23, OsAREB2	TO:0000615 - abscisic acid sensitivity, TO:0000168 - abiotic stress trait, TO:0000276 - drought tolerance, TO:0006001 - salt tolerance, TO:0000136 - relative water content, TO:0000333 - sugar content, TO:0006002 - proline content, TO:0002657 - oxidative stress, TO:0000396 - grain yield
Os04g0527000	1.0008	NA	NA	1.0114		0.6	0.685718	-0.4	0.832655		17.1.3	hormone metabolism.abscisic acid.induced-regulated-responsive-activated	(loc_os04g44510.1 : 385.0) no description available & (at5g08350 : 181.0) GRAM domain-containing protein / ABA-responsive protein-related; CONTAINS InterPro DOMAIN/s: GRAM (InterPro:IPR004182); BEST Arabidopsis thaliana protein match is: GRAM domain-containing protein / ABA-responsive protein-related (TAIR:AT5G23370.1); Has 358 Blast hits to 358 proteins in 24 species: Archae - 0; Bacteria - 0; M…
Os02g0636600	NA	-1.8128	NA	2.0484		NA	NA	NA	NA		17.1.3	hormone metabolism.abscisic acid.induced-regulated-responsive-activated	(loc_os02g42430.1 : 435.0) no description available & (at5g08350 : 168.0) GRAM domain-containing protein / ABA-responsive protein-related; CONTAINS InterPro DOMAIN/s: GRAM (InterPro:IPR004182); BEST Arabidopsis thaliana protein match is: GRAM domain-containing protein / ABA-responsive protein-related (TAIR:AT5G23370.1); Has 358 Blast hits to 358 proteins in 24 species: Archae - 0; Bacteria - 0; M…
Os10g0489000	NA	NA	NA	3.4277		NA	NA	NA	NA		17.1.3	hormone metabolism.abscisic acid.induced-regulated-responsive-activated	(loc_os10g34730.1 : 425.0) no description available & (at5g23370 : 185.0) GRAM domain-containing protein / ABA-responsive protein-related; CONTAINS InterPro DOMAIN/s: GRAM (InterPro:IPR004182); BEST Arabidopsis thaliana protein match is: GRAM domain-containing protein / ABA-responsive protein-related (TAIR:AT5G23350.1); Has 1807 Blast hits to 1807 proteins in 277 species: Archae - 0; Bacteria - 0…
Os09g0518000	4.1221	NA	NA	NA		NA	NA	NA	NA		17.2.1	hormone metabolism.auxin.synthesis-degradation	(loc_os09g34230.1 : 874.0) no description available & (at2g43840 : 300.0) UGT74F1 transfers UDP:glucose to salicylic acid (forming a glucoside), benzoic acid, quercetin, and athranilate in vitro. UGT74F1 shows a weak ability to catalyze the formation of the p-aminobenzoate-glucose ester in vitro. But, UGT75B1 appears to be the dominant pABA acylglucosyltransferase in vivo based on assays in leave…		OsUGT74H4	OsUGT74H4
Os11g0145200	NA	NA	NA	1.061		NA	NA	NA	NA		17.2.1	hormone metabolism.auxin.synthesis-degradation	(loc_os11g04860.1 : 966.0) no description available & (at4g15550 : 263.0) UDP-glucose:indole-3-acetate beta-D-glucosyltransferase; indole-3-acetate beta-D-glucosyltransferase (IAGLU); FUNCTIONS IN: UDP-glycosyltransferase activity, transferase activity, transferring glycosyl groups; INVOLVED IN: metabolic process; LOCATED IN: chloroplast; EXPRESSED IN: 17 plant structures; EXPRESSED DURING: 7 gro…		OsUGT75E1	OsUGT75E1
Os01g0179600	2.5791	NA	NA	NA		NA	NA	NA	NA		17.2.1	hormone metabolism.auxin.synthesis-degradation	(loc_os01g08440.1 : 707.0) no description available & (at4g15550 : 253.0) UDP-glucose:indole-3-acetate beta-D-glucosyltransferase; indole-3-acetate beta-D-glucosyltransferase (IAGLU); FUNCTIONS IN: UDP-glycosyltransferase activity, transferase activity, transferring glycosyl groups; INVOLVED IN: metabolic process; LOCATED IN: chloroplast; EXPRESSED IN: 17 plant structures; EXPRESSED DURING: 7 gro…		OsUGT75K1	OsUGT75K1
Os03g0836800	7.2638	10.914	NA	NA		NA	NA	NA	NA		17.2.1	hormone metabolism.auxin.synthesis-degradation	(loc_os03g62060.1 : 486.0) no description available & (at3g02875 : 244.0) Hydrolyzes amino acid conjugates of the plant growth regulator indole-3-acetic acid (IAA), including IAA-Leu and IAA-Phe. Uses Mg and Co ions as cofactors.; IAA-LEUCINE RESISTANT 1 (ILR1); FUNCTIONS IN: metallopeptidase activity, IAA-Leu conjugate hydrolase activity, IAA-Phe conjugate hydrolase activity; INVOLVED IN: proteo…
Os06g0660200	NA	3.2066	NA	NA		NA	NA	NA	NA		17.2.2	hormone metabolism.auxin.signal transduction	(q651v6|pin2_orysa : 1102.0) Probable auxin efflux carrier component 2 (OsPIN2) - Oryza sativa (Rice) & (loc_os06g44970.1 : 1102.0) no description available & (at5g57090 : 726.0) Encodes an auxin efflux carrier that is similar to bacterial membrane transporters. Root-specific role in the transport of auxin. Acts downstream of CTR1 and ethylene biosynthesis, in the same pathway as EIN2 and AUX1, a…		OsPIN2	OsPIN2	TO:0000152 - panicle number, TO:0000346 - tiller number, TO:0000011 - nitrogen sensitivity, TO:0000163 - auxin sensitivity, TO:0000401 - plant growth hormone sensitivity, TO:0000567 - tiller angle, TO:0000615 - abscisic acid sensitivity, TO:0000043 - root anatomy and morphology trait, TO:0002693 - gravity response trait
Os01g0764800	NA	NA	NA	2.0668		NA	NA	NA	NA		17.2.3	hormone metabolism.auxin.induced-regulated-responsive-activated	(p0c0m2|gh32_orysa : 1110.0) Probable indole-3-acetic acid-amido synthetase GH3.2 (EC 6.3.2.-) (Auxin-responsive GH3-like protein 2) (OsGH3-2) - Oryza sativa (Rice) & (loc_os01g55940.1 : 1110.0) no description available & (at4g37390 : 838.0) Encodes an IAA-amido synthase that conjugates Asp and other amino acids to auxin in vitro. Lines carrying insertions in this gene are hypersensitive to auxin…		OsGH3-2	OsGH3-2, OsGH3.2, GH3.2	TO:0000163 - auxin sensitivity, TO:0000207 - plant height, TO:0002672 - auxin content
Os07g0592600	1.3276	NA	NA	1.4973		NA	NA	NA	NA		17.2.3	hormone metabolism.auxin.induced-regulated-responsive-activated	(q7xin9|gh38_orysa : 1212.0) Probable indole-3-acetic acid-amido synthetase GH3.8 (EC 6.3.2.-) (Auxin-responsive GH3-like protein 8) (OsGH3-8) - Oryza sativa (Rice) & (loc_os07g40290.1 : 1212.0) no description available & (at4g37390 : 877.0) Encodes an IAA-amido synthase that conjugates Asp and other amino acids to auxin in vitro. Lines carrying insertions in this gene are hypersensitive to auxin…		OsGH3-8	OsGH3-8, OsMGH3, OsGH3.8, GH3.8, OsGH3-2	TO:0000172 - jasmonic acid sensitivity, TO:0002672 - auxin content
Os09g0545300	-2.7374	NA	NA	-2.4768		NA	NA	NA	NA		17.2.3	hormone metabolism.auxin.induced-regulated-responsive-activated	(loc_os09g37330.1 : 318.0) no description available & (at1g29430 : 95.5) SAUR-like auxin-responsive protein family ; CONTAINS InterPro DOMAIN/s: Auxin responsive SAUR protein (InterPro:IPR003676); BEST Arabidopsis thaliana protein match is: SAUR-like auxin-responsive protein family (TAIR:AT5G27780.1); Has 636 Blast hits to 622 proteins in 19 species: Archae - 0; Bacteria - 0; Metazoa - 0; Fungi -…		OsSAUR39	OsSAUR39	TO:0002672 - auxin content, TO:0000163 - auxin sensitivity
Os04g0339400	NA	-1.1427	NA	2.1081		NA	NA	NA	NA		17.2.3	hormone metabolism.auxin.induced-regulated-responsive-activated	(loc_os04g27060.1 : 653.0) no description available & (at1g60710 : 486.0) Encodes ATB2.; ATB2; FUNCTIONS IN: oxidoreductase activity; INVOLVED IN: response to cadmium ion; EXPRESSED IN: 23 plant structures; EXPRESSED DURING: 14 growth stages; CONTAINS InterPro DOMAIN/s: Aldo/keto reductase (InterPro:IPR001395), Aldo/keto reductase subgroup (InterPro:IPR020471); BEST Arabidopsis thaliana protein m…		OsAKR	OsAKR, AKR
Os10g0510500	1.2035	NA	NA	NA		NA	NA	-1.6	0.301067		17.2.3	hormone metabolism.auxin.induced-regulated-responsive-activated	(loc_os10g36703.1 : 176.0) no description available & (at4g00880 : 87.4) SAUR-like auxin-responsive protein family ; CONTAINS InterPro DOMAIN/s: Auxin responsive SAUR protein (InterPro:IPR003676); BEST Arabidopsis thaliana protein match is: SAUR-like auxin-responsive protein family (TAIR:AT2G46690.1); Has 1421 Blast hits to 1407 proteins in 27 species: Archae - 0; Bacteria - 0; Metazoa - 0; Fungi…		OsSAUR56	OsSAUR56
Os04g0338000	1.2844	NA	NA	NA		NA	NA	-0.1	0.94307		17.2.3	hormone metabolism.auxin.induced-regulated-responsive-activated	(loc_os04g26910.1 : 686.0) no description available & (at1g60710 : 541.0) Encodes ATB2.; ATB2; FUNCTIONS IN: oxidoreductase activity; INVOLVED IN: response to cadmium ion; EXPRESSED IN: 23 plant structures; EXPRESSED DURING: 14 growth stages; CONTAINS InterPro DOMAIN/s: Aldo/keto reductase (InterPro:IPR001395), Aldo/keto reductase subgroup (InterPro:IPR020471); BEST Arabidopsis thaliana protein m…
Os05g0586200	1.3717	NA	NA	NA		NA	NA	0.3	0.85202		17.2.3	hormone metabolism.auxin.induced-regulated-responsive-activated	(q6i581|gh35_orysa : 1171.0) Probable indole-3-acetic acid-amido synthetase GH3.5 (EC 6.3.2.-) (Auxin-responsive GH3-like protein 5) (OsGH3-5) - Oryza sativa (Rice) & (loc_os05g50890.2 : 1171.0) no description available & (at2g46370 : 743.0) Encodes a jasmonate-amido synthetase that is a member of the GH3 family of proteins. JAR1 catalyzes the formation of a biologically active jasmonyl-isoleucin…
Os03g0194600	1.8042	NA	NA	2.0796		NA	NA	NA	NA		17.2.3	hormone metabolism.auxin.induced-regulated-responsive-activated	(loc_os03g09880.1 : 326.0) no description available & (at5g35735 : 106.0) Auxin-responsive family protein; LOCATED IN: plasma membrane, membrane; EXPRESSED IN: 21 plant structures; EXPRESSED DURING: 12 growth stages; CONTAINS InterPro DOMAIN/s: Cytochrome b561, eukaryote (InterPro:IPR004877), Uncharacterised conserved protein UCP037471 (InterPro:IPR017214), Protein of unknown function DUF568, DOM…
Os05g0556400	2.8069	NA	NA	NA		NA	NA	-1.5	0.345708		17.2.3	hormone metabolism.auxin.induced-regulated-responsive-activated	(loc_os05g48270.1 : 672.0) no description available & (at3g61750 : 311.0) Cytochrome b561/ferric reductase transmembrane with DOMON related domain; FUNCTIONS IN: dopamine beta-monooxygenase activity; INVOLVED IN: histidine catabolic process; LOCATED IN: membrane; CONTAINS InterPro DOMAIN/s: Cytochrome b561, eukaryote (InterPro:IPR004877), DOMON related (InterPro:IPR005018), Cytochrome b561/ferric…
Os04g0679400	NA	NA	-1.0846	NA		0.1	0.943989	-0.2	0.889143		17.2.3	hormone metabolism.auxin.induced-regulated-responsive-activated	(at4g27450 : 146.0) Aluminium induced protein with YGL and LRDR motifs; FUNCTIONS IN: molecular_function unknown; INVOLVED IN: biological_process unknown; LOCATED IN: cytosol, nucleus, plasma membrane; EXPRESSED IN: 25 plant structures; EXPRESSED DURING: 14 growth stages; BEST Arabidopsis thaliana protein match is: Aluminium induced protein with YGL and LRDR motifs (TAIR:AT3G15450.1); Has 30201 B…
Os01g0851100	NA	NA	NA	2.4625		NA	NA	NA	NA		17.2.3	hormone metabolism.auxin.induced-regulated-responsive-activated	(loc_os01g63230.1 : 623.0) no description available & (at2g37980 : 453.0) O-fucosyltransferase family protein; FUNCTIONS IN: molecular_function unknown; INVOLVED IN: biological_process unknown; LOCATED IN: chloroplast; EXPRESSED IN: 13 plant structures; EXPRESSED DURING: L mature pollen stage, M germinated pollen stage, 4 anthesis, petal differentiation and expansion stage; CONTAINS InterPro DOMA…
Os04g0679500	NA	NA	-1.0322	NA		NA	NA	NA	NA		17.2.3	hormone metabolism.auxin.induced-regulated-responsive-activated	(at4g27450 : 136.0) Aluminium induced protein with YGL and LRDR motifs; FUNCTIONS IN: molecular_function unknown; INVOLVED IN: biological_process unknown; LOCATED IN: cytosol, nucleus, plasma membrane; EXPRESSED IN: 25 plant structures; EXPRESSED DURING: 14 growth stages; BEST Arabidopsis thaliana protein match is: Aluminium induced protein with YGL and LRDR motifs (TAIR:AT3G15450.1); Has 30201 B…
Os07g0592733	NA	NA	NA	1.4342		NA	NA	NA	NA		17.2.3	hormone metabolism.auxin.induced-regulated-responsive-activated	(q7xin9|gh38_orysa : 892.0) Probable indole-3-acetic acid-amido synthetase GH3.8 (EC 6.3.2.-) (Auxin-responsive GH3-like protein 8) (OsGH3-8) - Oryza sativa (Rice) & (loc_os07g40290.1 : 892.0) no description available & (at4g37390 : 669.0) Encodes an IAA-amido synthase that conjugates Asp and other amino acids to auxin in vitro. Lines carrying insertions in this gene are hypersensitive to auxin. …
Os10g0397400	NA	1.409	NA	NA		-1	0.395161	-1	0.171499		17.3.1.2.8	hormone metabolism.brassinosteroid.synthesis-degradation.sterols.DWF1	(loc_os10g25780.3 : 587.0) no description available & (at3g19820 : 495.0) Involved in the conversion of the early brassinosteroid precursor 24-methylenecholesterol to campesterol. Brassinosteroids affect cellular elongation. Mutants have dwarf phenotype. DWF1 is a Ca2+-dependent calmodulin-binding protein.; DWARF 1 (DWF1); CONTAINS InterPro DOMAIN/s: FAD-linked oxidase, FAD-binding, subdomain 2 (…		OsDWF1	brd2, OsBRD2, Dim/dwf1, Dim, dwf1, OsDWF1, DWF1
Os11g0562100	-2.6718	-2.9368	NA	NA		-0.8	0.622167	-0.2	0.915172		17.3.1.2.99	hormone metabolism.brassinosteroid.synthesis-degradation.sterols.other	(loc_os11g35710.1 : 1571.0) no description available & (at2g07050 : 909.0) Involved in the biosynthesis of brassinosteroids. Catalyzes the reaction from epoxysqualene to cycloartenol.; cycloartenol synthase 1 (CAS1); FUNCTIONS IN: cycloartenol synthase activity; INVOLVED IN: pentacyclic triterpenoid biosynthetic process, thylakoid membrane organization, pollen development; LOCATED IN: vacuole; EX…		OsIAS	OsIAS, OsOSC11
Os02g0140200	NA	-1.5009	NA	1.6556		2.7	0.104962	-0.4	0.823065		17.3.1.2.99	hormone metabolism.brassinosteroid.synthesis-degradation.sterols.other	(loc_os02g04730.1 : 891.0) no description available & (at2g07050 : 550.0) Involved in the biosynthesis of brassinosteroids. Catalyzes the reaction from epoxysqualene to cycloartenol.; cycloartenol synthase 1 (CAS1); FUNCTIONS IN: cycloartenol synthase activity; INVOLVED IN: pentacyclic triterpenoid biosynthetic process, thylakoid membrane organization, pollen development; LOCATED IN: vacuole; EXP…		OsOSC3	OsOSC3
Os01g0718300	NA	NA	NA	-1.0156		-0.4	0.752681	-1.8	0.136539		17.3.2.1	hormone metabolism.brassinosteroid.signal transduction.BRI	(loc_os01g52050.1 : 415.0) no description available & (at4g39400 : 321.0) Encodes a plasma membrane localized leucine-rich repeat receptor kinase involved in brassinosteroid signal transduction. BRI1 ligand is brassinolide which binds at the extracellular domain. Binding results in phosphorylation of the kinase domain which activates the BRI1 protein leading to BR responses. Residue T-1049 and ei…		d61	d61*, dwf42, d61, OsBRI1, OSBRI1, BRI1, Os BRI1, Osbri1	TO:0000040 - panicle length, TO:0000085 - leaf rolling, TO:0000145 - internode length, TO:0000172 - jasmonic acid sensitivity, TO:0000206 - leaf angle, TO:0000207 - plant height, TO:0000396 - grain yield, TO:0000397 - grain size, TO:0000576 - stem length, TO:0002677 - brassinosteroid sensitivity, TO:0002688 - leaf lamina joint bending
Os08g0342300	NA	NA	NA	1.925		NA	NA	NA	NA		17.3.2.1	hormone metabolism.brassinosteroid.signal transduction.BRI	(loc_os08g25380.1 : 2200.0) no description available & (at1g55610 : 1119.0) mutant has Altered vascular cell differentiation; LRR Receptor Kinase; BRI1 like (BRL1); FUNCTIONS IN: kinase activity; INVOLVED IN: protein amino acid phosphorylation; LOCATED IN: plasma membrane; EXPRESSED IN: 9 plant structures; EXPRESSED DURING: 4 anthesis, petal differentiation and expansion stage; CONTAINS InterPro …		OsBRL3	OsBRL3
Os07g0597200	NA	NA	NA	2.0454		NA	NA	NA	NA		17.3.2.1	hormone metabolism.brassinosteroid.signal transduction.BRI	(loc_os07g40630.1 : 2007.0) no description available & (at1g74360 : 741.0) Leucine-rich repeat protein kinase family protein; FUNCTIONS IN: protein serine/threonine kinase activity, protein kinase activity, ATP binding; INVOLVED IN: transmembrane receptor protein tyrosine kinase signaling pathway, protein amino acid phosphorylation; LOCATED IN: mitochondrion; EXPRESSED IN: 15 plant structures; EX…
Os02g0681200	-1.5833	-1.4177	NA	NA		NA	NA	1.1	0.45869		17.3.3	hormone metabolism.brassinosteroid.induced-regulated-responsive-activated	(loc_os02g45710.1 : 332.0) no description available & (at3g61460 : 108.0) Encodes a novel ring finger protein and forms an N-terminal hydrophobic domain and a C-terminal RING-H2 signature. Expression is down regulated by brassinolide.; brassinosteroid-responsive RING-H2 (BRH1); FUNCTIONS IN: zinc ion binding; INVOLVED IN: response to brassinosteroid stimulus, response to chitin; LOCATED IN: endom…
Os02g0755900	NA	NA	NA	1.5859		NA	NA	NA	NA		17.4.1	hormone metabolism.cytokinin.synthesis-degradation	(loc_os02g51930.1 : 967.0) no description available & (at1g22400 : 549.0) UGT85A1; FUNCTIONS IN: in 6 functions; INVOLVED IN: metabolic process; LOCATED IN: cellular_component unknown; EXPRESSED IN: 22 plant structures; EXPRESSED DURING: 10 growth stages; CONTAINS InterPro DOMAIN/s: UDP-glucuronosyl/UDP-glucosyltransferase (InterPro:IPR002213); BEST Arabidopsis thaliana protein match is: UDP-gluc…				TO:0002649 - pesticide sensitivity
Os08g0460600	-1.7926	NA	NA	NA		NA	NA	1.4	0.333491		17.4.1	hormone metabolism.cytokinin.synthesis-degradation	(loc_os08g35860.1 : 322.0) no description available & (at5g21482 : 124.0) This gene used to be called AtCKX5. It encodes a protein whose sequence is similar to cytokinin oxidase/dehydrogenase, which catalyzes the degradation of cytokinins.; cytokinin oxidase 7 (CKX7); CONTAINS InterPro DOMAIN/s: Cytokinin dehydrogenase 1, FAD/cytokinin binding domain (InterPro:IPR015345), FAD-binding, type 2 (Int…		OsCKX11	OsCKX11
Os01g0197700	NA	NA	7.5211	7.7038		NA	NA	NA	NA		17.4.1	hormone metabolism.cytokinin.synthesis-degradation	(loc_os01g10110.1 : 908.0) no description available & (q9t0n8|ckx1_maize : 442.0) Cytokinin dehydrogenase 1 precursor (EC 1.5.99.12) (Cytokinin oxidase 1) (CKO 1) (COX 1) (ZmCKX1) - Zea mays (Maize) & (at5g56970 : 374.0) It encodes a protein whose sequence is similar to cytokinin oxidase/dehydrogenase, which catalyzes the degradation of cytokinins.; cytokinin oxidase 3 (CKX3); FUNCTIONS IN: prima…
Os02g0577700	NA	NA	NA	2.5662		NA	NA	NA	NA		17.4.1	hormone metabolism.cytokinin.synthesis-degradation	(loc_os02g36810.1 : 899.0) no description available & (at1g22360 : 443.0) UDP-glucosyl transferase 85A2 (UGT85A2); FUNCTIONS IN: UDP-glycosyltransferase activity, transferase activity, transferring glycosyl groups, glucuronosyltransferase activity; INVOLVED IN: metabolic process; LOCATED IN: cellular_component unknown; EXPRESSED IN: 21 plant structures; EXPRESSED DURING: 11 growth stages; CONTAIN…
Os03g0727600	2.0232	NA	-2.3239	NA		NA	NA	NA	NA		17.5.1.1	hormone metabolism.ethylene.synthesis-degradation.1-aminocyclopropane-1-carboxylate synthase	(q07215|1a11_orysa : 941.0) 1-aminocyclopropane-1-carboxylate synthase 1 (EC 4.4.1.14) (ACC synthase 1) (S-adenosyl-L-methionine methylthioadenosine-lyase 1) - Oryza sativa (Rice) & (loc_os03g51740.1 : 941.0) no description available & (at4g37770 : 618.0) Encodes an auxin inducible ACC synthase.; 1-amino-cyclopropane-1-carboxylate synthase 8 (ACS8); CONTAINS InterPro DOMAIN/s: 1-aminocyclopropane…		OsACS1	ACC1*, OsACS1, Os-ACS1, ACC1	TO:0000034 - chromium sensitivity, TO:0000481 - alkali sensitivity, TO:0000163 - auxin sensitivity
Os04g0578000	NA	NA	2.9879	3.1588		NA	NA	NA	NA		17.5.1.1	hormone metabolism.ethylene.synthesis-degradation.1-aminocyclopropane-1-carboxylate synthase	(loc_os04g48850.1 : 919.0) no description available & (p31531|1a1c_soybn : 597.0) 1-aminocyclopropane-1-carboxylate synthase (EC 4.4.1.14) (ACC synthase) (S-adenosyl-L-methionine methylthioadenosine-lyase) - Glycine max (Soybean) & (at4g11280 : 585.0) encodes a a member of the 1-aminocyclopropane-1-carboxylate (ACC) synthase (S-adenosyl-L-methionine methylthioadenosine-lyase, EC 4.4.1.14) gene fa…		OsACS2	OsACS2, Os-ACS2	TO:0000148 - viral disease resistance, TO:0000386 - rice ragged stunt virus resistance, TO:0000074 - blast disease, TO:0000034 - chromium sensitivity, TO:0000481 - alkali sensitivity, TO:0000163 - auxin sensitivity
Os05g0149400	NA	NA	1.8247	2.4201		NA	NA	NA	NA		17.5.1.2	hormone metabolism.ethylene.synthesis-degradation.1-aminocyclopropane-1-carboxylate oxidase	(loc_os05g05680.1 : 619.0) no description available & (at1g77330 : 370.0) similar to 1-aminocyclopropane-1-carboxylate oxidase GI:3386565 from (Sorghum bicolor); 2-oxoglutarate (2OG) and Fe(II)-dependent oxygenase superfamily protein; CONTAINS InterPro DOMAIN/s: Oxoglutarate/iron-dependent oxygenase (InterPro:IPR005123); BEST Arabidopsis thaliana protein match is: ACC oxidase 2 (TAIR:AT1G62380.1)…		OsACO5	OsACO5	TO:0000172 - jasmonic acid sensitivity, TO:0000615 - abscisic acid sensitivity
Os11g0186900	-1.1555	NA	NA	-1.2629		NA	NA	NA	NA		17.5.1.2	hormone metabolism.ethylene.synthesis-degradation.1-aminocyclopropane-1-carboxylate oxidase	(loc_os11g08380.1 : 544.0) no description available & (at1g77330 : 320.0) similar to 1-aminocyclopropane-1-carboxylate oxidase GI:3386565 from (Sorghum bicolor); 2-oxoglutarate (2OG) and Fe(II)-dependent oxygenase superfamily protein; CONTAINS InterPro DOMAIN/s: Oxoglutarate/iron-dependent oxygenase (InterPro:IPR005123); BEST Arabidopsis thaliana protein match is: ACC oxidase 2 (TAIR:AT1G62380.1)…		OsACO4	OsACO4	TO:0000481 - alkali sensitivity, TO:0000172 - jasmonic acid sensitivity, TO:0000615 - abscisic acid sensitivity
Os09g0115500	1.4032	NA	NA	NA		NA	NA	NA	NA		17.5.1	hormone metabolism.ethylene.synthesis-degradation	(loc_os09g02710.1 : 342.0) no description available & (at4g36910 : 233.0) Has a cystathionine Beta-synthase domain.; LOSS OF THE TIMING OF ET AND JA BIOSYNTHESIS 2 (LEJ2); FUNCTIONS IN: molecular_function unknown; INVOLVED IN: biological_process unknown; LOCATED IN: chloroplast; EXPRESSED IN: 23 plant structures; EXPRESSED DURING: 13 growth stages; CONTAINS InterPro DOMAIN/s: Cystathionine beta-s…		OsCBSX2	OsCBSX2
Os08g0391000	3.6088	NA	NA	3.1321		NA	NA	NA	NA		17.5.1	hormone metabolism.ethylene.synthesis-degradation	(loc_os08g30100.1 : 528.0) no description available & (at1g06620 : 251.0) encodes a protein whose sequence is similar to a 2-oxoglutarate-dependent dioxygenase; 2-oxoglutarate (2OG) and Fe(II)-dependent oxygenase superfamily protein; CONTAINS InterPro DOMAIN/s: Oxoglutarate/iron-dependent oxygenase (InterPro:IPR005123); BEST Arabidopsis thaliana protein match is: 2-oxoglutarate (2OG) and Fe(II)-d…
Os04g0182200	NA	NA	2.0763	3.1611		NA	NA	2.5	0.0561789		17.5.1	hormone metabolism.ethylene.synthesis-degradation	(loc_os04g10350.1 : 609.0) no description available & (at1g06640 : 307.0) encodes a protein whose sequence is similar to a 2-oxoglutarate-dependent dioxygenase; 2-oxoglutarate (2OG) and Fe(II)-dependent oxygenase superfamily protein; CONTAINS InterPro DOMAIN/s: Oxoglutarate/iron-dependent oxygenase (InterPro:IPR005123); BEST Arabidopsis thaliana protein match is: 2-oxoglutarate (2OG) and Fe(II)-d…
Os06g0178700	NA	NA	NA	5.0133		NA	NA	NA	NA		17.5.1	hormone metabolism.ethylene.synthesis-degradation	(loc_os06g08060.1 : 677.0) no description available & (at5g20400 : 261.0) encodes a protein whose sequence is similar to flavanone 3 hydroxylase from Malus.; 2-oxoglutarate (2OG) and Fe(II)-dependent oxygenase superfamily protein; CONTAINS InterPro DOMAIN/s: Oxoglutarate/iron-dependent oxygenase (InterPro:IPR005123); BEST Arabidopsis thaliana protein match is: 2-oxoglutarate (2OG) and Fe(II)-depe…
Os11g0187001	-1.1291	NA	NA	-1.4422		NA	NA	NA	NA		17.5.1.2	hormone metabolism.ethylene.synthesis-degradation.1-aminocyclopropane-1-carboxylate oxidase	(loc_os11g08380.1 : 306.0) no description available & (at1g77330 : 210.0) similar to 1-aminocyclopropane-1-carboxylate oxidase GI:3386565 from (Sorghum bicolor); 2-oxoglutarate (2OG) and Fe(II)-dependent oxygenase superfamily protein; CONTAINS InterPro DOMAIN/s: Oxoglutarate/iron-dependent oxygenase (InterPro:IPR005123); BEST Arabidopsis thaliana protein match is: ACC oxidase 2 (TAIR:AT1G62380.1)…
Os05g0149300	NA	NA	NA	1.7606		NA	NA	NA	NA		17.5.1.2	hormone metabolism.ethylene.synthesis-degradation.1-aminocyclopropane-1-carboxylate oxidase	(loc_os05g05680.1 : 460.0) no description available & (at1g77330 : 285.0) similar to 1-aminocyclopropane-1-carboxylate oxidase GI:3386565 from (Sorghum bicolor); 2-oxoglutarate (2OG) and Fe(II)-dependent oxygenase superfamily protein; CONTAINS InterPro DOMAIN/s: Oxoglutarate/iron-dependent oxygenase (InterPro:IPR005123); BEST Arabidopsis thaliana protein match is: ACC oxidase 2 (TAIR:AT1G62380.1)…
Os01g0797600	NA	NA	-1.0484	NA		NA	NA	-3.8	0.00648173		17.5.2	hormone metabolism.ethylene.signal transduction	(loc_os01g58420.1 : 306.0) no description available & (q40477|erf4_tobac : 95.5) Ethylene-responsive transcription factor 4 (Ethylene-responsive element-binding factor 4 homolog) (EREBP-3) (NtERF3) - Nicotiana tabacum (Common tobacco) & (at3g15210 : 87.0) Encodes a member of the ERF (ethylene response factor) subfamily B-1 of ERF/AP2 transcription factor family (ATERF-4). The protein contains one…		AP37	AP37, OsAP37, OsERF3, OsERF#075, OsERF075, OsERF75, ERF75, AP2/EREBP#004, AP2/EREBP4, OsBIERF2, BIERF2	TO:0000163 - auxin sensitivity, TO:0000164 - stress trait, TO:0000167 - cytokinin sensitivity, TO:0000173 - ethylene sensitivity, TO:0000276 - drought tolerance, TO:0000371 - yield trait, TO:0000656 - root development trait
Os08g0474000	NA	NA	-1.1163	NA		NA	NA	NA	NA		17.5.2	hormone metabolism.ethylene.signal transduction	(loc_os08g36920.1 : 241.0) no description available & (at4g34410 : 82.8) encodes a member of the ERF (ethylene response factor) subfamily B-3 of ERF/AP2 transcription factor family. The protein contains one AP2 domain. There are 18 members in this subfamily including ATERF-1, ATERF-2, AND ATERF-5.; redox responsive transcription factor 1 (RRTF1); CONTAINS InterPro DOMAIN/s: DNA-binding, integrase…		OsDERF3	DERF3, OsDERF3, OsERF#104, OsERF104, AP2/EREBP#152, AP2/EREBP152	TO:0000303 - cold tolerance
Os09g0457900	NA	-1.7691	NA	NA		NA	NA	NA	NA		17.5.2	hormone metabolism.ethylene.signal transduction	(loc_os09g28440.1 : 404.0) no description available & (at4g34410 : 86.7) encodes a member of the ERF (ethylene response factor) subfamily B-3 of ERF/AP2 transcription factor family. The protein contains one AP2 domain. There are 18 members in this subfamily including ATERF-1, ATERF-2, AND ATERF-5.; redox responsive transcription factor 1 (RRTF1); CONTAINS InterPro DOMAIN/s: DNA-binding, integrase…		OsERF102	OsERF#102, OsERF102, AP2/EREBP#123, AP2/EREBP123, OsEATB, EATB	TO:0002675 - gibberellic acid content
Os04g0669200	NA	-1.1863	NA	NA		NA	NA	-0.9	0.654296		17.5.2	hormone metabolism.ethylene.signal transduction	(loc_os04g57340.1 : 166.0) no description available & (at3g20310 : 87.8) Encodes a member of the ERF (ethylene response factor) subfamily B-1 of ERF/AP2 transcription factor family (ATERF-7). The protein contains one AP2 domain. Phosphorylated by PKS3 in vitro. Involved in ABA-mediated responses. Acts as a repressor of GCC box帽mediated transcription together with AtSin3 and HDA19.; ethylene respo…		OsERF76	OsERF#076, OsERF076, OsERF76, AP2/EREBP#046, AP2/EREBP46	TO:0006001 - salt tolerance
Os04g0610400	NA	-1.191	NA	NA		NA	NA	-2.4	0.052656		17.5.2	hormone metabolism.ethylene.signal transduction	(loc_os04g52090.1 : 141.0) no description available & (at3g20310 : 82.4) Encodes a member of the ERF (ethylene response factor) subfamily B-1 of ERF/AP2 transcription factor family (ATERF-7). The protein contains one AP2 domain. Phosphorylated by PKS3 in vitro. Involved in ABA-mediated responses. Acts as a repressor of GCC box帽mediated transcription together with AtSin3 and HDA19.; ethylene respo…		OsAP2-39	OsAP2-39, OsERF#077, OsERF077, OsERF77, AP2/EREBP#149, AP2/EREBP149
Os03g0182800	NA	NA	1.5116	1.3178		NA	NA	2.1	0.215731		17.5.2	hormone metabolism.ethylene.signal transduction	(loc_os03g08460.1 : 335.0) no description available & (at1g72360 : 87.0) encodes a member of the ERF (ethylene response factor) subfamily B-2 of ERF/AP2 transcription factor family. The protein contains one AP2 domain. There are 5 members in this subfamily including RAP2.2 AND RAP2.12.; HYPOXIA RESPONSIVE ERF (ETHYLENE RESPONSE FACTOR) 1 (HRE1); CONTAINS InterPro DOMAIN/s: DNA-binding, integrase-…		OsEBP-89	OsEBP-89, ebp-89, OsERF#060, OsERF060, OsERF60, ERF60, AP2/EREBP#027, AP2/EREBP27, OsEBP89
Os04g0631600	NA	NA	NA	1.125		NA	NA	-0.5	0.850649		17.5.3	hormone metabolism.ethylene.induced-regulated-responsive-activated	(loc_os04g53990.1 : 668.0) no description available & (at1g61660 : 160.0) basic helix-loop-helix (bHLH) DNA-binding superfamily protein; FUNCTIONS IN: DNA binding, sequence-specific DNA binding transcription factor activity; EXPRESSED IN: 22 plant structures; EXPRESSED DURING: 13 growth stages; BEST Arabidopsis thaliana protein match is: basic helix-loop-helix (bHLH) DNA-binding superfamily prote…		OsbHLH068	OsbHLH068, bHLH068, bHLH68	TO:0006001 - salt tolerance, TO:0000276 - drought tolerance, TO:0002616 - flowering time
Os01g0934500	-1.115	NA	NA	NA		NA	NA	NA	NA		17.5.3	hormone metabolism.ethylene.induced-regulated-responsive-activated	(loc_os01g70840.1 : 260.0) no description available & (q43360|pir7b_orysa : 189.0) Esterase PIR7B (EC 3.1.-.-) - Oryza sativa (Rice) & (at2g23600 : 132.0) Encodes a protein shown to have carboxylesterase activity, methyl salicylate esterase activity, methyl jasmonate esterase activity, and methyl IAA esterase activity in vitro. MES2 appears to be involved in MeSA hydrolysis in planta. This protei…
Os01g0511100	NA	NA	NA	2.3703		NA	NA	NA	NA		17.5.3	hormone metabolism.ethylene.induced-regulated-responsive-activated	(loc_os01g32780.1 : 255.0) no description available & (at1g68300 : 106.0) Adenine nucleotide alpha hydrolases-like superfamily protein; FUNCTIONS IN: molecular_function unknown; INVOLVED IN: response to stress; LOCATED IN: cellular_component unknown; EXPRESSED IN: 24 plant structures; EXPRESSED DURING: 15 growth stages; CONTAINS InterPro DOMAIN/s: UspA (InterPro:IPR006016), Rossmann-like alpha/be…
Os02g0570400	NA	NA	5.0486	8.847		NA	NA	NA	NA		17.6.1.2	hormone metabolism.gibberelin.synthesis-degradation.ent-kaurene synthase	(loc_os02g36140.2 : 1592.0) no description available & (at1g79460 : 596.0) Encodes for a protein with ent-kaurene synthase B activity which catalyzes the second step in the cyclization of GGPP to ent-kaurene in the gibberellins biosynthetic pathway.; GA REQUIRING 2 (GA2); FUNCTIONS IN: ent-kaurene synthase activity; INVOLVED IN: gibberellin biosynthetic process, gibberellic acid mediated signalin…		OsKS7	OsKS7, KS7, KSL7, OsKSL7, DTC1, OsDTC1, OsKS3, OsDTC1/OsKS7, OsTPS6	TO:0000074 - blast disease, TO:0000172 - jasmonic acid sensitivity, TO:0000207 - plant height, TO:0000357 - growth and development trait, TO:0000599 - enzyme activity, TO:0002675 - gibberellic acid content
Os02g0571100	NA	1.3678	8.5488	8.4748		NA	NA	NA	NA		17.6.1.1	hormone metabolism.gibberelin.synthesis-degradation.copalyl diphosphate synthase	(loc_os02g36210.1 : 701.0) no description available & (o04408|ksa_pea : 232.0) Ent-kaurene synthase A, chloroplast precursor (EC 5.5.1.13) (Ent-copalyl diphosphate synthase) (KSA) - Pisum sativum (Garden pea) & (at4g02780 : 181.0) Catalyzes the conversion of geranylgeranyl pyrophosphate (GGPP) to copalyl pyrophosphate (CPP) of gibberellin biosynthesis; GA REQUIRING 1 (GA1); CONTAINS InterPro DOMA…		OsCPS2	OsCPS2, cps2, OsCPS2ent, CYC2, OsCyc2, OsCYC2, OsCPSL1, cpsl1, OsCyc2/OsCPS2, OsTPS7	TO:0000160 - UV light sensitivity, TO:0000357 - growth and development trait, TO:0000599 - enzyme activity
Os03g0856700	NA	NA	NA	-1.4721		NA	NA	3.9	0.00657697		17.6.1.11	hormone metabolism.gibberelin.synthesis-degradation.GA20 oxidase	(loc_os03g63970.1 : 719.0) no description available & (p93771|gaox1_orysa : 715.0) Gibberellin 20 oxidase 1 (EC 1.14.11.-) (Gibberellin C-20 oxidase 1) (GA 20-oxidase 1) (Os20ox) - Oryza sativa (Rice) & (at4g25420 : 415.0) Encodes gibberellin 20-oxidase that is involved in the later steps of the gibberellin biosynthetic pathway. Regulated by a circadian clock. Weak expression response to far red …		OsGA20ox1	OsGA20ox1, 20ox1, GA20ox-1, ga20ox1, Os20ox, C20OX2, OsGA20ox2, OsGA20ox-1, GA20ox1, GNP1	TO:0000357 - growth and development trait, TO:0000396 - grain yield, TO:0000599 - enzyme activity, TO:0002759 - grain number
Os04g0179700	NA	NA	9.7283	9.9527		NA	NA	NA	NA		17.6.1.2	hormone metabolism.gibberelin.synthesis-degradation.ent-kaurene synthase	(loc_os04g10060.1 : 1607.0) no description available & (q39548|ksb_cucma : 598.0) Ent-kaurene synthase B, chloroplast precursor (EC 4.2.3.19) (KSB) - Cucurbita maxima (Pumpkin) (Winter squash) & (at1g79460 : 593.0) Encodes for a protein with ent-kaurene synthase B activity which catalyzes the second step in the cyclization of GGPP to ent-kaurene in the gibberellins biosynthetic pathway.; GA REQUI…		OsKS4	OsKS4, KS4, KSL4, OsKSL4, DTS2, OsDTS2, OsTPS16, TPS16	TO:0000357 - growth and development trait, TO:0000599 - enzyme activity, TO:0000160 - UV light sensitivity, TO:0002669 - diterpenoid phytoalexin content, TO:0002670 - momilactone A content, TO:0000175 - bacterial blight disease resistance
Os04g0178300	NA	NA	5.3182	10.606		NA	NA	1	0.680949		17.6.1.1	hormone metabolism.gibberelin.synthesis-degradation.copalyl diphosphate synthase	(loc_os04g09900.1 : 1484.0) no description available & (o04408|ksa_pea : 588.0) Ent-kaurene synthase A, chloroplast precursor (EC 5.5.1.13) (Ent-copalyl diphosphate synthase) (KSA) - Pisum sativum (Garden pea) & (at4g02780 : 564.0) Catalyzes the conversion of geranylgeranyl pyrophosphate (GGPP) to copalyl pyrophosphate (CPP) of gibberellin biosynthesis; GA REQUIRING 1 (GA1); CONTAINS InterPro DOM…		OsCPS4	OsCPS4, CYC1, OsCYC1, OsCyc1, cpsl3, OsCPSL3, OsCPSsyn, OsCyc1/OsCPS4, OsTPS15	TO:0000599 - enzyme activity, TO:0000357 - growth and development trait, TO:0002670 - momilactone A content, TO:0002671 - momilactone B content, TO:0002675 - gibberellic acid content, TO:0000160 - UV light sensitivity, TO:0000207 - plant height, TO:0000175 - bacterial blight disease resistance, TO:0000624 - allelopathic effect, TO:0000074 - blast disease
Os06g0569500	NA	NA	7.7536	8.8381		NA	NA	NA	NA		17.6.1.3	hormone metabolism.gibberelin.synthesis-degradation.ent-kaurene oxidase	(loc_os06g37300.1 : 920.0) no description available & (at5g25900 : 498.0) Encodes a member of the CYP701A cytochrome p450 family that is involved in later steps of the gibberellin biosynthetic pathway.; GA requiring 3 (GA3); FUNCTIONS IN: oxygen binding; INVOLVED IN: gibberellin biosynthetic process, gibberellic acid mediated signaling pathway, ent-kaurene oxidation to kaurenoic acid; LOCATED IN:…		OsKO4	OsKO4, OsKOL4, KOS1, CYP701A8, OsKO2	TO:0002675 - gibberellic acid content
Os04g0611800	NA	NA	NA	-1.1123		NA	NA	NA	NA		17.6.1.2	hormone metabolism.gibberelin.synthesis-degradation.ent-kaurene synthase	(loc_os04g52230.1 : 1482.0) no description available & (at1g79460 : 671.0) Encodes for a protein with ent-kaurene synthase B activity which catalyzes the second step in the cyclization of GGPP to ent-kaurene in the gibberellins biosynthetic pathway.; GA REQUIRING 2 (GA2); FUNCTIONS IN: ent-kaurene synthase activity; INVOLVED IN: gibberellin biosynthetic process, gibberellic acid mediated signalin…		OsKS1	OsKS1, KS1, KS1A, KSL1, OsKSL1, OsKS1A, OsKS1B, OsKS1C, Ks1, Os KS1, OsTPS26	TO:0002675 - gibberellic acid content, TO:0000357 - growth and development trait, TO:0000599 - enzyme activity
Os02g0570900	NA	NA	6.9547	4.7729		NA	NA	NA	NA		17.6.1.1	hormone metabolism.gibberelin.synthesis-degradation.copalyl diphosphate synthase	(loc_os02g36210.1 : 647.0) no description available & (at4g02780 : 297.0) Catalyzes the conversion of geranylgeranyl pyrophosphate (GGPP) to copalyl pyrophosphate (CPP) of gibberellin biosynthesis; GA REQUIRING 1 (GA1); CONTAINS InterPro DOMAIN/s: Terpene synthase, metal-binding domain (InterPro:IPR005630), Terpenoid synthase (InterPro:IPR008949), Terpenoid cylases/protein prenyltransferase alpha…
Os02g0571000	NA	NA	6.6541	NA		NA	NA	NA	NA		17.6.1.1	hormone metabolism.gibberelin.synthesis-degradation.copalyl diphosphate synthase	(loc_os02g36210.1 : 422.0) no description available & (at4g02780 : 228.0) Catalyzes the conversion of geranylgeranyl pyrophosphate (GGPP) to copalyl pyrophosphate (CPP) of gibberellin biosynthesis; GA REQUIRING 1 (GA1); CONTAINS InterPro DOMAIN/s: Terpene synthase, metal-binding domain (InterPro:IPR005630), Terpenoid synthase (InterPro:IPR008949), Terpenoid cylases/protein prenyltransferase alpha…
Os05g0208550	2.3444	NA	NA	NA		NA	NA	NA	NA		17.6.1.13	hormone metabolism.gibberelin.synthesis-degradation.GA2 oxidase	(loc_os05g11810.2 : 321.0) no description available & (q9sq80|g2ox1_pea : 256.0) Gibberellin 2-beta-dioxygenase 1 (EC 1.14.11.13) (Gibberellin 2-beta-hydroxylase 1) (Gibberellin 2-oxidase 1) (GA 2-oxidase 1) (Protein SLENDER) - Pisum sativum (Garden pea) & (at1g78440 : 249.0) Encodes a gibberellin 2-oxidase that acts on C19 gibberellins.; Arabidopsis thaliana gibberellin 2-oxidase 1 (ATGA2OX1); C…
Os12g0491800	NA	NA	7.562	5.3878		NA	NA	NA	NA		17.6.1.2	hormone metabolism.gibberelin.synthesis-degradation.ent-kaurene synthase	(loc_os12g30824.2 : 1568.0) no description available & (q39548|ksb_cucma : 602.0) Ent-kaurene synthase B, chloroplast precursor (EC 4.2.3.19) (KSB) - Cucurbita maxima (Pumpkin) (Winter squash) & (at1g79460 : 559.0) Encodes for a protein with ent-kaurene synthase B activity which catalyzes the second step in the cyclization of GGPP to ent-kaurene in the gibberellins biosynthetic pathway.; GA REQUI…		OsKSL10	OsKSL10, KS10, OsKS10, OsTPS33
Os02g0568700	NA	NA	4.9363	NA		NA	NA	NA	NA		17.6.1.2	hormone metabolism.gibberelin.synthesis-degradation.ent-kaurene synthase	(loc_os02g36020.1 : 948.0) no description available & (q39548|ksb_cucma : 330.0) Ent-kaurene synthase B, chloroplast precursor (EC 4.2.3.19) (KSB) - Cucurbita maxima (Pumpkin) (Winter squash) & (at1g79460 : 323.0) Encodes for a protein with ent-kaurene synthase B activity which catalyzes the second step in the cyclization of GGPP to ent-kaurene in the gibberellins biosynthetic pathway.; GA REQUIR…		OsTPS5	OsTPS5, TPS5
Os06g0248500	1.4848	NA	NA	1.598		NA	NA	NA	NA		17.6.2	hormone metabolism.gibberelin.signal transduction	(loc_os06g13870.1 : 625.0) no description available & (at5g37490 : 207.0) ARM repeat superfamily protein; FUNCTIONS IN: ubiquitin-protein ligase activity, binding; INVOLVED IN: response to chitin; LOCATED IN: ubiquitin ligase complex; EXPRESSED IN: 14 plant structures; EXPRESSED DURING: 7 growth stages; CONTAINS InterPro DOMAIN/s: U box domain (InterPro:IPR003613), Armadillo-like helical (InterPr…		OsPUB39	OsPUB39
Os03g0240600	2.5813	NA	NA	NA		NA	NA	NA	NA		17.6.2	hormone metabolism.gibberelin.signal transduction	(loc_os03g13740.1 : 700.0) no description available & (at5g37490 : 247.0) ARM repeat superfamily protein; FUNCTIONS IN: ubiquitin-protein ligase activity, binding; INVOLVED IN: response to chitin; LOCATED IN: ubiquitin ligase complex; EXPRESSED IN: 14 plant structures; EXPRESSED DURING: 7 growth stages; CONTAINS InterPro DOMAIN/s: U box domain (InterPro:IPR003613), Armadillo-like helical (InterPr…
Os03g0270000	1.2739	NA	NA	NA		NA	NA	NA	NA		17.6.3	hormone metabolism.gibberelin.induced-regulated-responsive-activated	(loc_os03g16350.1 : 345.0) no description available & (at3g04570 : 152.0) AT-hook motif nuclear-localized protein 19 (AHL19); CONTAINS InterPro DOMAIN/s: Protein of unknown function DUF296 (InterPro:IPR005175), Predicted AT-hook DNA-binding (InterPro:IPR014476); BEST Arabidopsis thaliana protein match is: AT-hook motif nuclear-localized protein 20 (TAIR:AT4G14465.1); Has 7030 Blast hits to 3903 p…
Os03g0225900	NA	NA	3.6287	6.0385		NA	NA	NA	NA		17.7.1.3	hormone metabolism.jasmonate.synthesis-degradation.allene oxidase synthase	(q7xys3|c74a2_orysa : 789.0) Cytochrome P450 74A2 (EC 4.2.1.92) (Allene oxide synthase 2) (Hydroperoxide dehydrase 2) - Oryza sativa (Rice) & (loc_os03g12500.1 : 789.0) no description available & (at5g42650 : 437.0) Encodes a member of the cytochrome p450 CYP74 gene family that functions as an allene oxide synthase. This enzyme catalyzes dehydration of the hydroperoxide to an unstable allene oxid…		OsAOS2	OsAOS2, CYP74A2, OsAOS, OsAOS1	TO:0000008 - potassium sensitivity, TO:0000175 - bacterial blight disease resistance, TO:0000224 - iron sensitivity, TO:0002668 - jasmonic acid content
Os08g0508800	NA	NA	5.8696	6.2944		NA	NA	NA	NA		17.7.1.2	hormone metabolism.jasmonate.synthesis-degradation.lipoxygenase	(p38419|loxc1_orysa : 1609.0) Lipoxygenase 7, chloroplast precursor (EC 1.13.11.12) - Oryza sativa (Rice) & (loc_os08g39840.1 : 1609.0) no description available & (at3g45140 : 842.0) Chloroplast lipoxygenase required for wound-induced jasmonic acid accumulation in Arabidopsis.Mutants are resistant to Staphylococcus aureus and accumulate salicylic acid upon infection.; lipoxygenase 2 (LOX2); FUNCT…		OsLOX9	Lox2:Os:1, OsLOX9, OsLOX8, OsLOX2, LOX2, OsRLL, OsHI-LOX, RLL2 LOX, RLL2, Lox2osPil, OsLOX2;1, LOX2;1	TO:0000031 - silicon sensitivity, TO:0000175 - bacterial blight disease resistance, TO:0000224 - iron sensitivity, TO:0002668 - jasmonic acid content
Os06g0215600	1.4511	NA	NA	1.5396		NA	NA	NA	NA		17.7.1.5	hormone metabolism.jasmonate.synthesis-degradation.12-Oxo-PDA-reductase	(loc_os06g11210.1 : 769.0) no description available & (at1g76680 : 521.0) Encodes a member of an alpha/beta barrel fold family of FMN-containing oxidoreductases. One of the closely related 12-oxophytodienoic acid reductases. This enzyme is not expected to participate in jasmonic acid biosynthesis because during in vitro assays, it shows very little activity with the naturally occurring OPDA isome…		OsOPR5	OsOPR5, OsOPR6, OsOPR06-2	TO:0000074 - blast disease
Os03g0438100	1.0334	NA	NA	NA		1.6	0.157861	0.1	0.933675		17.7.1.4	hormone metabolism.jasmonate.synthesis-degradation.allene oxidase cyclase	(loc_os03g32314.1 : 374.0) no description available & (at3g25780 : 242.0) Encodes allene oxide cyclase, one of the enzymes involved in jasmonic acid biosynthesis. One of four genes in Arabidopsis that encode this enzyme. mRNA expression is upregulated in senescing leaves. Note: Nomenclature for Arabidopsis allene oxide cyclase 3 (AOC3, AT3G25780) gene is based on Stenzel et al. 2003 Plant Molecul…		OsAOC	OsAOC, AOC1, OsAOC1, HB, CPM2	TO:0000074 - blast disease, TO:0000544 - mesocotyl length, TO:0001007 - coleoptile length, TO:0002668 - jasmonic acid content
Os03g0767000	1.2513	NA	NA	NA		NA	NA	NA	NA		17.7.1.3	hormone metabolism.jasmonate.synthesis-degradation.allene oxidase synthase	(q7y0c8|c74a1_orysa : 904.0) Cytochrome P450 74A1, chloroplast precursor (EC 4.2.1.92) (Allene oxide synthase 1) (Hydroperoxide dehydrase 1) - Oryza sativa (Rice) & (loc_os03g55800.1 : 904.0) no description available & (at5g42650 : 528.0) Encodes a member of the cytochrome p450 CYP74 gene family that functions as an allene oxide synthase. This enzyme catalyzes dehydration of the hydroperoxide to …		OsAOS	OsAOS, OsAOS1, CYP74A1, OsAOS2, AOS2	TO:0000172 - jasmonic acid sensitivity, TO:0000148 - viral disease resistance
Os03g0699700	NA	NA	NA	-2.3718		0.6	0.696528	0.2	0.910838		17.7.1.2	hormone metabolism.jasmonate.synthesis-degradation.lipoxygenase	(q76i22|lox1_orysa : 1731.0) Lipoxygenase 1 (EC 1.13.11.12) (9-lipoxygenase) (r9-LOX1) - Oryza sativa (Rice) & (loc_os03g49260.1 : 1731.0) no description available & (at3g22400 : 989.0) LOX5; FUNCTIONS IN: oxidoreductase activity, acting on single donors with incorporation of molecular oxygen, incorporation of two atoms of oxygen, lipoxygenase activity, iron ion binding, metal ion binding; INVOLV…		Osr9-LOX1	Osr9-LOX1, OsLOX3, LOX3	TO:0000172 - jasmonic acid sensitivity, TO:0000424 - brown planthopper resistance, TO:0002668 - jasmonic acid content, TO:0000401 - plant growth hormone sensitivity, TO:0000476 - growth hormone content, TO:0000164 - stress trait
Os06g0216300	1.5328	NA	NA	NA		NA	NA	NA	NA		17.7.1.5	hormone metabolism.jasmonate.synthesis-degradation.12-Oxo-PDA-reductase	(loc_os06g11290.1 : 508.0) no description available & (at1g76680 : 317.0) Encodes a member of an alpha/beta barrel fold family of FMN-containing oxidoreductases. One of the closely related 12-oxophytodienoic acid reductases. This enzyme is not expected to participate in jasmonic acid biosynthesis because during in vitro assays, it shows very little activity with the naturally occurring OPDA isome…		OsOPR1	OsOPR1, OsOPR2, OsOPR11, OsOPR06-6, OPDAR1, OsOPR, OPDAR	TO:0000432 - temperature response trait
Os09g0115500	1.4032	NA	NA	NA		NA	NA	NA	NA		17.7.1	hormone metabolism.jasmonate.synthesis-degradation	(loc_os09g02710.1 : 342.0) no description available & (at4g36910 : 233.0) Has a cystathionine Beta-synthase domain.; LOSS OF THE TIMING OF ET AND JA BIOSYNTHESIS 2 (LEJ2); FUNCTIONS IN: molecular_function unknown; INVOLVED IN: biological_process unknown; LOCATED IN: chloroplast; EXPRESSED IN: 23 plant structures; EXPRESSED DURING: 13 growth stages; CONTAINS InterPro DOMAIN/s: Cystathionine beta-s…		OsCBSX2	OsCBSX2
Os03g0738600	NA	2.3515	NA	NA		0.2	0.903993	-1.6	0.0601019		17.7.1.2	hormone metabolism.jasmonate.synthesis-degradation.lipoxygenase	(p29250|lox2_orysa : 1692.0) Lipoxygenase 2 (EC 1.13.11.12) (Lipoxygenase L-2) - Oryza sativa (Rice) & (loc_os03g52860.1 : 1692.0) no description available & (at1g55020 : 938.0) lipoxygenase, a defense gene conferring resistance Xanthomonas campestris; lipoxygenase 1 (LOX1); CONTAINS InterPro DOMAIN/s: Lipoxygenase, iron binding site (InterPro:IPR020833), Lipoxygenase, C-terminal (InterPro:IPR013…		OsLOX-L2	OsLOX-L2, LOX1.1, LOX L-2, LOX-2
Os02g0218700	NA	NA	NA	4.3162		NA	NA	NA	NA		17.7.1.3	hormone metabolism.jasmonate.synthesis-degradation.allene oxidase synthase	(q6z6l1|c74a3_orysa : 892.0) Cytochrome P450 74A3 (EC 4.2.1.92) (Allene oxide synthase 3) (Hydroperoxide dehydrase 3) - Oryza sativa (Rice) & (loc_os02g12680.1 : 892.0) no description available & (at5g42650 : 397.0) Encodes a member of the cytochrome p450 CYP74 gene family that functions as an allene oxide synthase. This enzyme catalyzes dehydration of the hydroperoxide to an unstable allene oxid…		OsAOS3	OsAOS3, HPL2, OsHPL2, OsAOS3/OsHPL2
Os03g0766900	1.1041	NA	NA	NA		NA	NA	-0.5	0.777971		17.7.1.3	hormone metabolism.jasmonate.synthesis-degradation.allene oxidase synthase	(q7y0c8|c74a1_orysa : 904.0) Cytochrome P450 74A1, chloroplast precursor (EC 4.2.1.92) (Allene oxide synthase 1) (Hydroperoxide dehydrase 1) - Oryza sativa (Rice) & (loc_os03g55800.1 : 904.0) no description available & (at5g42650 : 528.0) Encodes a member of the cytochrome p450 CYP74 gene family that functions as an allene oxide synthase. This enzyme catalyzes dehydration of the hydroperoxide to …
Os06g0216350	1.572	NA	NA	NA		NA	NA	NA	NA		17.7.1.5	hormone metabolism.jasmonate.synthesis-degradation.12-Oxo-PDA-reductase	(loc_os06g11290.1 : 465.0) no description available & (at1g76690 : 306.0) Encodes one of the closely related 12-oxophytodienoic acid reductases. This enzyme is not expected to participate in jasmonic acid biosynthesis because during in vitro assays, it shows very little activity with the naturally occurring OPDA isomer. Shows activity towards 2,4,6-trinitrotoluene. Expressed predominately in root…
novel03529	NA	NA	NA	1.0502		NA	NA	NA	NA		17.7.1.5	hormone metabolism.jasmonate.synthesis-degradation.12-Oxo-PDA-reductase	(at1g76690 : 585.0) Encodes one of the closely related 12-oxophytodienoic acid reductases. This enzyme is not expected to participate in jasmonic acid biosynthesis because during in vitro assays, it shows very little activity with the naturally occurring OPDA isomer. Shows activity towards 2,4,6-trinitrotoluene. Expressed predominately in root. Predicted to be a cytosolic protein.; 12-oxophytodie…
Os09g0439200	2.407	1.5724	NA	NA		NA	NA	0.6	0.754055		17.7.2	hormone metabolism.jasmonate.signal transduction	(loc_os09g26780.1 : 355.0) no description available & (at1g19180 : 88.6) JAZ1 is a nuclear-localized protein involved in jasmonate signaling. JAZ1 transcript levels rise in response to a jasmonate stimulus. JAZ1 can interact with the COI1 F-box subunit of an SCF E3 ubiquitin ligase in a yeast-two-hybrid assay only in the presence of jasmonate-isoleucine (JA-ILE) or coronatine. Application of jasm…		OsJAZ7	OsJAZ7, OsJAZ 8, OsJAZ8, Os-JAZ8, JAZ8, OsTIFY10c, OsTIFY10c/OsJAZ8	TO:0000172 - jasmonic acid sensitivity, TO:0000249 - leaf senescence, TO:0000495 - chlorophyll content
Os09g0518200	2.5555	NA	NA	2.298		NA	NA	NA	NA		17.8.1	hormone metabolism.salicylic acid.synthesis-degradation	(loc_os09g34250.1 : 953.0) no description available & (at2g43840 : 390.0) UGT74F1 transfers UDP:glucose to salicylic acid (forming a glucoside), benzoic acid, quercetin, and athranilate in vitro. UGT74F1 shows a weak ability to catalyze the formation of the p-aminobenzoate-glucose ester in vitro. But, UGT75B1 appears to be the dominant pABA acylglucosyltransferase in vivo based on assays in leave…		OsSGT	OsSGT, SGT, UGT74H3
Os09g0518000	4.1221	NA	NA	NA		NA	NA	NA	NA		17.8.1	hormone metabolism.salicylic acid.synthesis-degradation	(loc_os09g34230.1 : 874.0) no description available & (at2g43840 : 300.0) UGT74F1 transfers UDP:glucose to salicylic acid (forming a glucoside), benzoic acid, quercetin, and athranilate in vitro. UGT74F1 shows a weak ability to catalyze the formation of the p-aminobenzoate-glucose ester in vitro. But, UGT75B1 appears to be the dominant pABA acylglucosyltransferase in vivo based on assays in leave…		OsUGT74H4	OsUGT74H4
Os09g0518266	2.5245	NA	NA	2.1656		NA	NA	NA	NA		17.8.1	hormone metabolism.salicylic acid.synthesis-degradation	(loc_os09g34250.1 : 908.0) no description available & (at2g43840 : 370.0) UGT74F1 transfers UDP:glucose to salicylic acid (forming a glucoside), benzoic acid, quercetin, and athranilate in vitro. UGT74F1 shows a weak ability to catalyze the formation of the p-aminobenzoate-glucose ester in vitro. But, UGT75B1 appears to be the dominant pABA acylglucosyltransferase in vivo based on assays in leave…
Os09g0518200	2.5555	NA	NA	2.298		NA	NA	NA	NA		17.8.1.1.4	hormone metabolism.salicylic acid.synthesis-degradation.synthesis.SA glucosyltransferase ether bond making SAG	(loc_os09g34250.1 : 953.0) no description available & (at2g43840 : 390.0) UGT74F1 transfers UDP:glucose to salicylic acid (forming a glucoside), benzoic acid, quercetin, and athranilate in vitro. UGT74F1 shows a weak ability to catalyze the formation of the p-aminobenzoate-glucose ester in vitro. But, UGT75B1 appears to be the dominant pABA acylglucosyltransferase in vivo based on assays in leave…		OsSGT	OsSGT, SGT, UGT74H3
Os09g0518000	4.1221	NA	NA	NA		NA	NA	NA	NA		17.8.1.1.4	hormone metabolism.salicylic acid.synthesis-degradation.synthesis.SA glucosyltransferase ether bond making SAG	(loc_os09g34230.1 : 874.0) no description available & (at2g43840 : 300.0) UGT74F1 transfers UDP:glucose to salicylic acid (forming a glucoside), benzoic acid, quercetin, and athranilate in vitro. UGT74F1 shows a weak ability to catalyze the formation of the p-aminobenzoate-glucose ester in vitro. But, UGT75B1 appears to be the dominant pABA acylglucosyltransferase in vivo based on assays in leave…		OsUGT74H4	OsUGT74H4
Os09g0518266	2.5245	NA	NA	2.1656		NA	NA	NA	NA		17.8.1.1.4	hormone metabolism.salicylic acid.synthesis-degradation.synthesis.SA glucosyltransferase ether bond making SAG	(loc_os09g34250.1 : 908.0) no description available & (at2g43840 : 370.0) UGT74F1 transfers UDP:glucose to salicylic acid (forming a glucoside), benzoic acid, quercetin, and athranilate in vitro. UGT74F1 shows a weak ability to catalyze the formation of the p-aminobenzoate-glucose ester in vitro. But, UGT75B1 appears to be the dominant pABA acylglucosyltransferase in vivo based on assays in leave…
Os09g0518200	2.5555	NA	NA	2.298		NA	NA	NA	NA		17.8.1.1.5	hormone metabolism.salicylic acid.synthesis-degradation.synthesis.SA glucosyltransferase ester and ether bond making SGE, SAG	(loc_os09g34250.1 : 953.0) no description available & (at2g43840 : 390.0) UGT74F1 transfers UDP:glucose to salicylic acid (forming a glucoside), benzoic acid, quercetin, and athranilate in vitro. UGT74F1 shows a weak ability to catalyze the formation of the p-aminobenzoate-glucose ester in vitro. But, UGT75B1 appears to be the dominant pABA acylglucosyltransferase in vivo based on assays in leave…		OsSGT	OsSGT, SGT, UGT74H3
Os09g0518000	4.1221	NA	NA	NA		NA	NA	NA	NA		17.8.1.1.5	hormone metabolism.salicylic acid.synthesis-degradation.synthesis.SA glucosyltransferase ester and ether bond making SGE, SAG	(loc_os09g34230.1 : 874.0) no description available & (at2g43840 : 300.0) UGT74F1 transfers UDP:glucose to salicylic acid (forming a glucoside), benzoic acid, quercetin, and athranilate in vitro. UGT74F1 shows a weak ability to catalyze the formation of the p-aminobenzoate-glucose ester in vitro. But, UGT75B1 appears to be the dominant pABA acylglucosyltransferase in vivo based on assays in leave…		OsUGT74H4	OsUGT74H4
Os09g0518266	2.5245	NA	NA	2.1656		NA	NA	NA	NA		17.8.1.1.5	hormone metabolism.salicylic acid.synthesis-degradation.synthesis.SA glucosyltransferase ester and ether bond making SGE, SAG	(loc_os09g34250.1 : 908.0) no description available & (at2g43840 : 370.0) UGT74F1 transfers UDP:glucose to salicylic acid (forming a glucoside), benzoic acid, quercetin, and athranilate in vitro. UGT74F1 shows a weak ability to catalyze the formation of the p-aminobenzoate-glucose ester in vitro. But, UGT75B1 appears to be the dominant pABA acylglucosyltransferase in vivo based on assays in leave…
Os04g0429800	NA	NA	1.5089	1.9107		NA	NA	NA	NA		18	Co-factor and vitamine metabolism	(loc_os04g35060.1 : 1098.0) no description available & (at2g23420 : 886.0) nicotinate phosphoribosyltransferase 2 (NAPRT2); FUNCTIONS IN: nicotinate phosphoribosyltransferase activity; INVOLVED IN: pyridine nucleotide biosynthetic process, nicotinate nucleotide salvage; LOCATED IN: cellular_component unknown; EXPRESSED IN: 22 plant structures; EXPRESSED DURING: 13 growth stages; CONTAINS InterPro…		OsNaPRT2	OsNaPRT2
Os07g0100200	NA	NA	NA	1.1253		NA	NA	NA	NA		18	Co-factor and vitamine metabolism	(loc_os07g01020.1 : 558.0) no description available & (q39963|pdx1_hevbr : 493.0) Probable pyridoxin biosynthesis protein ER1 (PDX1 homolog) (Ethylene-inducible protein HEVER) - Hevea brasiliensis (Para rubber tree) & (at5g01410 : 491.0) Encodes a protein predicted to function in tandem with PDX2 to form glutamine amidotransferase complex with involved in vitamin B6 biosynthesis.; REDUCED SUGAR R…		OsPDX1.3a	OsPDX1.3a
Os01g0225500	4.385	NA	NA	NA		NA	NA	NA	NA		18.4.2	Co-factor and vitamine metabolism.pantothenate.3-methyl-2-oxobutanoate hydroxymethyltransferase (KPHMT,PANB)	(loc_os01g12570.1 : 612.0) no description available & (at3g61530 : 382.0) Encodes a ketopentoate hydroxymethyltransferase that appears to localize to the mitochondria. This protein is expected to play a role in pantothenate (vitamin B5) biosynthesis.; PANB2; CONTAINS InterPro DOMAIN/s: Pyruvate/Phosphoenolpyruvate kinase, catalytic core (InterPro:IPR015813), Ketopantoate hydroxymethyltransferase …
Os06g0207000	NA	NA	NA	1.075		0.1	0.952539	NA	NA		18.4.5	Co-factor and vitamine metabolism.pantothenate.pantothenate kinase (PANK)	(loc_os06g10520.1 : 1239.0) no description available & (at4g32180 : 339.0) Encodes a protein with pantothenate kinase activity.; pantothenate kinase 2 (PANK2); FUNCTIONS IN: protein binding, pantothenate kinase activity; INVOLVED IN: coenzyme A biosynthetic process; EXPRESSED IN: 23 plant structures; EXPRESSED DURING: 14 growth stages; CONTAINS InterPro DOMAIN/s: Fumble (InterPro:IPR011602), Doma…
Os09g0539100	NA	NA	NA	1.6091		-0.2	0.927225	2	0.158268		18.5	Co-factor and vitamine metabolism.folate & vitamine K	(loc_os09g36800.1 : 706.0) no description available & (at5g66120 : 598.0) 3-dehydroquinate synthase, putative; FUNCTIONS IN: 3-dehydroquinate synthase activity; INVOLVED IN: aromatic amino acid family biosynthetic process; LOCATED IN: chloroplast; EXPRESSED IN: 23 plant structures; EXPRESSED DURING: 14 growth stages; CONTAINS InterPro DOMAIN/s: 3-dehydroquinate synthase AroB, subgroup (InterPro:I…		DHQS	DHQS	TO:0000160 - UV light sensitivity
Os07g0129200	NA	NA	1.8566	5.2199		NA	NA	2.1	0.274798		20.1	stress.biotic	(loc_os07g03710.1 : 302.0) no description available & (p35793|pr13_horvu : 196.0) Pathogenesis-related protein PRB1-3 precursor (PR-1B) (HV-8) - Hordeum vulgare (Barley) & (at5g57625 : 158.0) CAP (Cysteine-rich secretory proteins, Antigen 5, and Pathogenesis-related 1 protein) superfamily protein; FUNCTIONS IN: molecular_function unknown; INVOLVED IN: biological_process unknown; LOCATED IN: endom…		OsPR1a	OsPR1a, OsPR-1a, PR1a, OsPR1#074, OsPR1-74, PR-1a, OsSCP, SCP, OsPR1	TO:0000031 - silicon sensitivity, TO:0000074 - blast disease, TO:0000172 - jasmonic acid sensitivity, TO:0000175 - bacterial blight disease resistance, TO:0000276 - drought tolerance, TO:0000303 - cold tolerance, TO:0002657 - oxidative stress, TO:0006001 - salt tolerance
Os02g0629800	NA	5.735	NA	NA		NA	NA	-2.6	0.0314491		20.1	stress.biotic	(loc_os02g41904.1 : 169.0) no description available & (p20346|p322_soltu : 92.8) Probable protease inhibitor P322 precursor - Solanum tuberosum (Potato) & (at2g02100 : 84.7) Predicted to encode a PR (pathogenesis-related) protein. Belongs to the plant defensin (PDF) family with the following members: At1g75830/PDF1.1, At5g44420/PDF1.2a, At2g26020/PDF1.2b, At5g44430/PDF1.2c, At2g26010/PDF1.3, At1g…		OsCPT1	OsCPT1, CPT1, DEFL7, OsDEFL7, OsDf-07, Df-07, OsPR12, PR12	TO:0000172 - jasmonic acid sensitivity
Os04g0637000	-1.0519	NA	1.3789	NA		NA	NA	2.3	0.110874		20.1	stress.biotic	(loc_os04g54474.1 : 492.0) no description available & (at1g77920 : 270.0) bZIP transcription factor family protein; CONTAINS InterPro DOMAIN/s: Basic-leucine zipper (bZIP) transcription factor (InterPro:IPR004827), bZIP transcription factor, bZIP-1 (InterPro:IPR011616); BEST Arabidopsis thaliana protein match is: TGA1A-related gene 3 (TAIR:AT1G22070.1); Has 1009 Blast hits to 1009 proteins in 97 …		OsTGAP1	OsTGAP1, TGAP1, OsbZIP37	TO:0000172 - jasmonic acid sensitivity, TO:0000624 - allelopathic effect, TO:0000674 - phytochemical compound content, TO:0002669 - diterpenoid phytoalexin content
Os06g0726200	NA	NA	2.3954	4.0357		NA	NA	4.6	0.0033597		20.1	stress.biotic	(loc_os06g51060.1 : 616.0) no description available & (p24626|chi1_orysa : 514.0) Basic endochitinase 1 precursor (EC 3.2.1.14) - Oryza sativa (Rice) & (at3g12500 : 431.0) encodes a basic chitinase involved in ethylene/jasmonic acid mediated signalling pathway during systemic acquired resistance based on expression analyses.; basic chitinase (HCHIB); FUNCTIONS IN: chitinase activity; INVOLVED IN:…		CHT1	Cht1*(Chi1), Ch16, Cht1, CHT-1, CH16, RC24, OsChia1a, OsChia1, Chi1, Cht1*, Chi-1, Cht-1, Cht1, RCC1, OsCht-1	TO:0000315 - bacterial disease resistance, TO:0000439 - fungal disease resistance, TO:0000173 - ethylene sensitivity, TO:0000401 - plant growth hormone sensitivity, TO:0000074 - blast disease, TO:0000255 - sheath blight disease resistance
Os12g0281300	NA	NA	1.3541	1.7772		NA	NA	NA	NA		20.1	stress.biotic	(loc_os12g18360.2 : 1634.0) no description available & (at3g46730 : 178.0) NB-ARC domain-containing disease resistance protein; FUNCTIONS IN: ATP binding; INVOLVED IN: defense response, apoptosis; LOCATED IN: endomembrane system; CONTAINS InterPro DOMAIN/s: NB-ARC (InterPro:IPR002182), Disease resistance protein (InterPro:IPR000767); BEST Arabidopsis thaliana protein match is: NB-ARC domain-conta…		Pita	Pita, Pita (sl, Pi4a, Pi-ta), Pita2, Pi4a, Pita, Pi-ta, Pita-2, Pi-ta2, Pi-4(t), Pi-4, Pi4, Pi-4a(t), OsTRXh6, TRXh6, OsTrx30	TO:0000468 - leaf blast disease resistance, TO:0000477 - panicle blast disease resistance, TO:0000521 - stomatal closure time
Os05g0399300	1.3037	NA	1.4417	3.2738		NA	NA	1.5	0.149518		20.1	stress.biotic	(loc_os05g33130.1 : 437.0) no description available & (q9frv0|chic_secce : 332.0) Basic endochitinase C precursor (EC 3.2.1.14) (Rye seed chitinase-c) (RSC-c) - Secale cereale (Rye) & (at3g12500 : 328.0) encodes a basic chitinase involved in ethylene/jasmonic acid mediated signalling pathway during systemic acquired resistance based on expression analyses.; basic chitinase (HCHIB); FUNCTIONS IN: …		CHT2	Cht2*, Cht2, RC7, OsChia1b, Chia1b
Os09g0494200	1.4496	1.2304	NA	NA		-0.2	0.923262	0.1	0.970587		20.1	stress.biotic	(loc_os09g32080.2 : 688.0) no description available & (at1g05850 : 446.0) Encodes an endo chitinase-like protein AtCTL1. Essential for tolerance to heat, salt and drought stresses. Also involved in root hair development, cell expansion and response to cytokinin. Allelic to erh2. 11 alleles described in Hauser (1995). Mutant is defective in acquired thermotolerance, appears semidwarf throughout it…		OsCTL1	OsCTL1
Os07g0127500	NA	NA	9.0554	7.2596		NA	NA	NA	NA		20.1	stress.biotic	(loc_os07g03580.1 : 285.0) no description available & (p35792|pr12_horvu : 145.0) Pathogenesis-related protein PRB1-2 precursor - Hordeum vulgare (Barley) & (at5g26130 : 131.0) CAP (Cysteine-rich secretory proteins, Antigen 5, and Pathogenesis-related 1 protein) superfamily protein; FUNCTIONS IN: molecular_function unknown; INVOLVED IN: biological_process unknown; LOCATED IN: endomembrane system,…		OsPR1-72	OsPR1#072, OsPR1-72
Os10g0191300	1.2302	NA	NA	NA		NA	NA	1.4	0.120983		20.1	stress.biotic	(loc_os10g11500.1 : 268.0) no description available & (p35792|pr12_horvu : 184.0) Pathogenesis-related protein PRB1-2 precursor - Hordeum vulgare (Barley) & (at2g14610 : 155.0) PR1 gene expression is induced in response to a variety of pathogens. It is a useful molecular marker for the SAR response. Though the Genbank record for the cDNA associated to this gene is called PR-1-like, the sequence a…		OsPR1-101	OsPR1#101, OsPR1-101, OsPR1L2, PR1L2
Os11g0592200	NA	NA	4.4818	7.7977		NA	NA	NA	NA		20.1	stress.biotic	(loc_os11g37970.1 : 276.0) no description available & (p28814|barw_horvu : 205.0) Barwin - Hordeum vulgare (Barley) & (at3g04720 : 200.0) Encodes a protein similar to the antifungal chitin-binding protein hevein from rubber tree latex. mRNA levels increase in response to ethylene and turnip crinkle virus infection.; pathogenesis-related 4 (PR4); FUNCTIONS IN: chitin binding; INVOLVED IN: in 6 pro…		OsPR4	OsPR4, OsPR4a, PR4a, OsPR-4
Os11g0592100	NA	NA	NA	2.2054		NA	NA	4.5	0.000100295		20.1	stress.biotic	(loc_os11g37960.1 : 280.0) no description available & (p28814|barw_horvu : 234.0) Barwin - Hordeum vulgare (Barley) & (at3g04720 : 198.0) Encodes a protein similar to the antifungal chitin-binding protein hevein from rubber tree latex. mRNA levels increase in response to ethylene and turnip crinkle virus infection.; pathogenesis-related 4 (PR4); FUNCTIONS IN: chitin binding; INVOLVED IN: in 6 pro…		OsPR4b	OsPR4b, OsPR-4b
Os11g0592000	2.8773	NA	1.5124	5.0901		NA	NA	NA	NA		20.1	stress.biotic	(loc_os11g37950.1 : 278.0) no description available & (p28814|barw_horvu : 248.0) Barwin - Hordeum vulgare (Barley) & (at3g04720 : 203.0) Encodes a protein similar to the antifungal chitin-binding protein hevein from rubber tree latex. mRNA levels increase in response to ethylene and turnip crinkle virus infection.; pathogenesis-related 4 (PR4); FUNCTIONS IN: chitin binding; INVOLVED IN: in 6 pro…		OsPR4c	OsPR4c
Os11g0591800	1.1428	NA	NA	1.8692		NA	NA	NA	NA		20.1	stress.biotic	(loc_os11g37940.1 : 292.0) no description available & (p28814|barw_horvu : 197.0) Barwin - Hordeum vulgare (Barley) & (at3g04720 : 182.0) Encodes a protein similar to the antifungal chitin-binding protein hevein from rubber tree latex. mRNA levels increase in response to ethylene and turnip crinkle virus infection.; pathogenesis-related 4 (PR4); FUNCTIONS IN: chitin binding; INVOLVED IN: in 6 pro…		OsPR4d	OsPR4d
Os11g0550500	-5.8313	-6.2411	NA	NA		NA	NA	1.6	0.34695		20.1	stress.biotic	(loc_os11g34920.1 : 1771.0) no description available & (at3g07040 : 248.0) Contains an N-terminal tripartite nucleotide binding site and a C-terminal tandem array of leucine-rich repeats. Confers resistance to Pseudomonas syringae strains that carry the avirulence genes avrB and avrRpm1.; RESISTANCE TO P. SYRINGAE PV MACULICOLA 1 (RPM1); FUNCTIONS IN: protein binding, nucleotide binding; INVOLVED…
Os11g0226933	-2.2341	-2.5323	NA	1.1446		NA	NA	2.9	0.114122		20.1	stress.biotic	(loc_os11g11960.1 : 1167.0) no description available & (at3g07040 : 274.0) Contains an N-terminal tripartite nucleotide binding site and a C-terminal tandem array of leucine-rich repeats. Confers resistance to Pseudomonas syringae strains that carry the avirulence genes avrB and avrRpm1.; RESISTANCE TO P. SYRINGAE PV MACULICOLA 1 (RPM1); FUNCTIONS IN: protein binding, nucleotide binding; INVOLVED…
Os04g0416700	1.5111	1.8845	NA	NA		2.1	0.172586	0.9	0.48271		20.1	stress.biotic	(loc_os04g33990.1 : 405.0) no description available & (at5g22200 : 179.0) Late embryogenesis abundant (LEA) hydroxyproline-rich glycoprotein family; CONTAINS InterPro DOMAIN/s: Late embryogenesis abundant protein, group 2 (InterPro:IPR004864); BEST Arabidopsis thaliana protein match is: Late embryogenesis abundant (LEA) hydroxyproline-rich glycoprotein family (TAIR:AT3G44220.1); Has 30201 Blast h…
Os02g0538700	1.8951	2.162	NA	NA		-0.8	0.746139	0.9	0.545167		20.1	stress.biotic	(loc_os02g33550.1 : 357.0) no description available & (at5g22200 : 175.0) Late embryogenesis abundant (LEA) hydroxyproline-rich glycoprotein family; CONTAINS InterPro DOMAIN/s: Late embryogenesis abundant protein, group 2 (InterPro:IPR004864); BEST Arabidopsis thaliana protein match is: Late embryogenesis abundant (LEA) hydroxyproline-rich glycoprotein family (TAIR:AT3G44220.1); Has 30201 Blast h…
Os02g0301800	-1.5159	NA	NA	NA		NA	NA	-0.3	0.885169		20.1	stress.biotic	(loc_os02g19890.3 : 832.0) no description available & (at3g46730 : 172.0) NB-ARC domain-containing disease resistance protein; FUNCTIONS IN: ATP binding; INVOLVED IN: defense response, apoptosis; LOCATED IN: endomembrane system; CONTAINS InterPro DOMAIN/s: NB-ARC (InterPro:IPR002182), Disease resistance protein (InterPro:IPR000767); BEST Arabidopsis thaliana protein match is: NB-ARC domain-contai…
Os09g0379900	1.2119	NA	NA	NA		1.8	0.201104	1	0.427573		20.1	stress.biotic	(loc_os09g21210.1 : 1298.0) no description available & (at5g15870 : 769.0) glycosyl hydrolase family 81 protein; FUNCTIONS IN: hydrolase activity, acting on glycosyl bonds, endo-1,3(4)-beta-glucanase activity; INVOLVED IN: response to cyclopentenone; EXPRESSED IN: 23 plant structures; EXPRESSED DURING: 13 growth stages; CONTAINS InterPro DOMAIN/s: Glycoside hydrolase, family 81 (InterPro:IPR00520…
Os01g0226300	NA	1.2726	NA	NA		0.4	0.807363	-1.1	0.239391		20.1	stress.biotic	(loc_os01g12650.1 : 358.0) no description available & (at4g23630 : 246.0) VIRB2-interacting protein 1 (BTI1); INVOLVED IN: biological_process unknown; LOCATED IN: endoplasmic reticulum, plasma membrane, endoplasmic reticulum membrane, vacuole; EXPRESSED IN: 26 plant structures; EXPRESSED DURING: 15 growth stages; CONTAINS InterPro DOMAIN/s: Reticulon (InterPro:IPR003388); BEST Arabidopsis thalian…
Os06g0710700	NA	-1.1387	2.3529	3.8829		NA	NA	3.1	0.111118		20.1	stress.biotic	(loc_os06g49660.1 : 910.0) no description available & (at5g17540 : 364.0) HXXXD-type acyl-transferase family protein; FUNCTIONS IN: transferase activity, transferring acyl groups other than amino-acyl groups; INVOLVED IN: biological_process unknown; LOCATED IN: cellular_component unknown; EXPRESSED IN: 9 plant structures; EXPRESSED DURING: 4 anthesis, C globular stage, F mature embryo stage, peta…
Os11g0590700	NA	NA	NA	2.2159		NA	NA	2	0.140066		20.1	stress.biotic	(loc_os11g37860.1 : 1668.0) no description available & (at3g46730 : 221.0) NB-ARC domain-containing disease resistance protein; FUNCTIONS IN: ATP binding; INVOLVED IN: defense response, apoptosis; LOCATED IN: endomembrane system; CONTAINS InterPro DOMAIN/s: NB-ARC (InterPro:IPR002182), Disease resistance protein (InterPro:IPR000767); BEST Arabidopsis thaliana protein match is: NB-ARC domain-conta…
Os11g0266500	NA	NA	1.2909	2.1493		NA	NA	1	0.482748		20.1	stress.biotic	(loc_os11g16530.2 : 1403.0) no description available & (at3g07040 : 216.0) Contains an N-terminal tripartite nucleotide binding site and a C-terminal tandem array of leucine-rich repeats. Confers resistance to Pseudomonas syringae strains that carry the avirulence genes avrB and avrRpm1.; RESISTANCE TO P. SYRINGAE PV MACULICOLA 1 (RPM1); FUNCTIONS IN: protein binding, nucleotide binding; INVOLVED…
Os12g0467300	NA	NA	NA	1.8977		NA	NA	0.3	0.885859		20.1	stress.biotic	(loc_os12g28100.1 : 1872.0) no description available & (at3g46730 : 239.0) NB-ARC domain-containing disease resistance protein; FUNCTIONS IN: ATP binding; INVOLVED IN: defense response, apoptosis; LOCATED IN: endomembrane system; CONTAINS InterPro DOMAIN/s: NB-ARC (InterPro:IPR002182), Disease resistance protein (InterPro:IPR000767); BEST Arabidopsis thaliana protein match is: NB-ARC domain-conta…
Os01g0248500	NA	NA	NA	1.6162		NA	NA	NA	NA		20.1	stress.biotic	(loc_os01g14590.1 : 471.0) no description available & (p16273|prpx_horvu : 372.0) Pathogen-related protein - Hordeum vulgare (Barley) & (at1g78780 : 218.0) pathogenesis-related family protein; FUNCTIONS IN: molecular_function unknown; INVOLVED IN: biological_process unknown; LOCATED IN: cellular_component unknown; EXPRESSED IN: 14 plant structures; EXPRESSED DURING: M germinated pollen stage, LP.…
Os04g0507400	NA	NA	4.6107	7.6114		NA	NA	NA	NA		20.1	stress.biotic	(loc_os04g42830.1 : 840.0) no description available & (at5g17540 : 323.0) HXXXD-type acyl-transferase family protein; FUNCTIONS IN: transferase activity, transferring acyl groups other than amino-acyl groups; INVOLVED IN: biological_process unknown; LOCATED IN: cellular_component unknown; EXPRESSED IN: 9 plant structures; EXPRESSED DURING: 4 anthesis, C globular stage, F mature embryo stage, peta…
Os04g0507450	NA	NA	NA	4.9339		NA	NA	NA	NA		20.1	stress.biotic	(loc_os04g42830.1 : 350.0) no description available & (at5g17540 : 143.0) HXXXD-type acyl-transferase family protein; FUNCTIONS IN: transferase activity, transferring acyl groups other than amino-acyl groups; INVOLVED IN: biological_process unknown; LOCATED IN: cellular_component unknown; EXPRESSED IN: 9 plant structures; EXPRESSED DURING: 4 anthesis, C globular stage, F mature embryo stage, peta…
Os04g0514600	NA	NA	NA	1.1324		NA	NA	NA	NA		20.1	stress.biotic	(loc_os04g43440.1 : 1689.0) no description available & (at4g26090 : 349.0) Encodes a plasma membrane protein with leucine-rich repeat, leucine zipper, and P loop domains that confers resistance to Pseudomonas syringae infection by interacting with the avirulence gene avrRpt2. RPS2 protein interacts directly with plasma membrane associated protein RIN4 and this interaction is disrupted by avrRpt2.…
Os06g0287200	NA	NA	4.5491	6.7711		NA	NA	NA	NA		20.1	stress.biotic	(loc_os06g17930.1 : 1492.0) no description available & (at3g07040 : 264.0) Contains an N-terminal tripartite nucleotide binding site and a C-terminal tandem array of leucine-rich repeats. Confers resistance to Pseudomonas syringae strains that carry the avirulence genes avrB and avrRpm1.; RESISTANCE TO P. SYRINGAE PV MACULICOLA 1 (RPM1); FUNCTIONS IN: protein binding, nucleotide binding; INVOLVED…
Os09g0517200	NA	NA	NA	4.7727		NA	NA	NA	NA		20.1	stress.biotic	(loc_os09g34160.1 : 1695.0) no description available & (at3g07040 : 263.0) Contains an N-terminal tripartite nucleotide binding site and a C-terminal tandem array of leucine-rich repeats. Confers resistance to Pseudomonas syringae strains that carry the avirulence genes avrB and avrRpm1.; RESISTANCE TO P. SYRINGAE PV MACULICOLA 1 (RPM1); FUNCTIONS IN: protein binding, nucleotide binding; INVOLVED…
Os01g0360200	1.3289	1.7022	NA	NA		3.7	0.0124534	NA	NA		20.1.1	stress.biotic.respiratory burst	(loc_os01g25820.1 : 1741.0) no description available & (at5g47910 : 994.0) NADPH/respiratory burst oxidase protein D (RbohD).Interacts with AtrbohF gene to fine tune the spatial control of ROI production and hypersensitive response to cell in and around infection site.; respiratory burst oxidase homologue D (RBOHD); FUNCTIONS IN: NAD(P)H oxidase activity; INVOLVED IN: oxygen and reactive oxygen s…		rbohB	rbohB, OsrbohB, Os rbohB, OsRbohB, OsNox1, Nox1, Os-RbohB, RbohB	TO:0000074 - blast disease, TO:0000112 - disease resistance, TO:0000439 - fungal disease resistance, TO:0000524 - submergence tolerance, TO:0000615 - abscisic acid sensitivity
Os12g0541300	1.5123	1.796	NA	NA		NA	NA	NA	NA		20.1.1	stress.biotic.respiratory burst	(loc_os12g35610.1 : 1594.0) no description available & (at5g51060 : 935.0) RHD2 (along with RHD3 and RHD4) is required for normal root hair elongation. Has NADPH oxidase activity. Gene is expressed in the elongation and differention zone in trichoblasts and elongating root hairs. RDH2 is localized to the growing tips of root hair cells. It is required for the production of reactive oxygen species…		rbohH	rbohH, OsrbohH, Os rbohH, OsNox9, OsRboh9, Os-RbohH, RbohH	TO:0000524 - submergence tolerance, TO:0000439 - fungal disease resistance, TO:0000015 - oxygen sensitivity, TO:0000173 - ethylene sensitivity
Os05g0528000	1.2016	1.4342	NA	NA		NA	NA	-0.7	0.612994		20.1.1	stress.biotic.respiratory burst	(loc_os05g45210.3 : 1689.0) no description available & (at1g64060 : 1241.0) Interacts with AtrbohD gene to fine tune the spatial control of ROI production and hypersensitive response to cell in and around infection site.; respiratory burst oxidase protein F (RBOH F); FUNCTIONS IN: NAD(P)H oxidase activity; INVOLVED IN: in 10 processes; LOCATED IN: plasma membrane, integral to plasma membrane; EXP…		rbohC	rbohC, OsrbohC, Os rbohC, OsRbohC, OsNox5, Nox5, OsrbohD, OsRboh5	TO:0000524 - submergence tolerance, TO:0000615 - abscisic acid sensitivity
Os09g0438000	1.1771	NA	NA	NA		NA	NA	0.9	0.508014		20.1.1	stress.biotic.respiratory burst	(loc_os09g26660.1 : 1555.0) no description available & (at1g19230 : 734.0) Riboflavin synthase-like superfamily protein; FUNCTIONS IN: in 6 functions; INVOLVED IN: defense response; LOCATED IN: integral to membrane, membrane; EXPRESSED IN: 7 plant structures; EXPRESSED DURING: petal differentiation and expansion stage; CONTAINS InterPro DOMAIN/s: Ferredoxin reductase-type FAD-binding domain (Inte…		rbohG	rbohG, OsrbohG, Os rbohG, OsRbohG, OsNox7, Nox7, OsrbohB	TO:0000524 - submergence tolerance, TO:0000615 - abscisic acid sensitivity
Os12g0541350	1.6128	NA	NA	NA		NA	NA	NA	NA		20.1.1	stress.biotic.respiratory burst	(loc_os12g35610.1 : 487.0) no description available & (at1g09090 : 339.0) NADPH-oxidase AtrbohB plays a role in seed after-ripening. Major producer of superoxide in germinating seeds. AtrbohB pre-mRNA is alternatively spliced in seeds in a hormonally and developmentally regulated manner. ABA caused accumulation of AtrbohB-铿?mRNA and prevented prevented AtrbohB-a mRNA expression in fresh seeds.; r…
Os09g0439200	2.407	1.5724	NA	NA		NA	NA	0.6	0.754055		20.1.3	stress.biotic.signalling	(loc_os09g26780.1 : 355.0) no description available & (at1g19180 : 88.6) JAZ1 is a nuclear-localized protein involved in jasmonate signaling. JAZ1 transcript levels rise in response to a jasmonate stimulus. JAZ1 can interact with the COI1 F-box subunit of an SCF E3 ubiquitin ligase in a yeast-two-hybrid assay only in the presence of jasmonate-isoleucine (JA-ILE) or coronatine. Application of jasm…		OsJAZ7	OsJAZ7, OsJAZ 8, OsJAZ8, Os-JAZ8, JAZ8, OsTIFY10c, OsTIFY10c/OsJAZ8	TO:0000172 - jasmonic acid sensitivity, TO:0000249 - leaf senescence, TO:0000495 - chlorophyll content
Os07g0129200	NA	NA	1.8566	5.2199		NA	NA	2.1	0.274798		20.1.7	stress.biotic.PR-proteins	(loc_os07g03710.1 : 302.0) no description available & (p35793|pr13_horvu : 196.0) Pathogenesis-related protein PRB1-3 precursor (PR-1B) (HV-8) - Hordeum vulgare (Barley) & (at5g57625 : 158.0) CAP (Cysteine-rich secretory proteins, Antigen 5, and Pathogenesis-related 1 protein) superfamily protein; FUNCTIONS IN: molecular_function unknown; INVOLVED IN: biological_process unknown; LOCATED IN: endom…		OsPR1a	OsPR1a, OsPR-1a, PR1a, OsPR1#074, OsPR1-74, PR-1a, OsSCP, SCP, OsPR1	TO:0000031 - silicon sensitivity, TO:0000074 - blast disease, TO:0000172 - jasmonic acid sensitivity, TO:0000175 - bacterial blight disease resistance, TO:0000276 - drought tolerance, TO:0000303 - cold tolerance, TO:0002657 - oxidative stress, TO:0006001 - salt tolerance
Os01g0660200	NA	NA	NA	2.767		NA	NA	NA	NA		20.1.7	stress.biotic.PR-proteins	(loc_os01g47070.1 : 550.0) no description available & (p51614|chit3_vitvi : 352.0) Acidic endochitinase precursor (EC 3.2.1.14) - Vitis vinifera (Grape) & (at5g24090 : 327.0) Chitinase A (class III) expressed exclusively under environmental stress conditions.; chitinase A (CHIA); FUNCTIONS IN: cation binding, hydrolase activity, hydrolyzing O-glycosyl compounds, catalytic activity; INVOLVED IN: r…		C10728	C10728, OsChib3a	TO:0000074 - blast disease
Os05g0247800	NA	NA	NA	5.2812		NA	NA	NA	NA		20.1.7	stress.biotic.PR-proteins	(loc_os05g15880.1 : 562.0) no description available & (q53nl5|xip2_orysa : 315.0) Xylanase inhibitor protein 2 precursor (Class III chitinase homolog h) - Oryza sativa (Rice) & (at5g24090 : 160.0) Chitinase A (class III) expressed exclusively under environmental stress conditions.; chitinase A (CHIA); FUNCTIONS IN: cation binding, hydrolase activity, hydrolyzing O-glycosyl compounds, catalytic ac…		OsXIP	OsXIP, XIP	TO:0000172 - jasmonic acid sensitivity, TO:0000424 - brown planthopper resistance, TO:0000054 - animal damage resistance
Os12g0281300	NA	NA	1.3541	1.7772		NA	NA	NA	NA		20.1.7	stress.biotic.PR-proteins	(loc_os12g18360.2 : 1634.0) no description available & (at3g46730 : 178.0) NB-ARC domain-containing disease resistance protein; FUNCTIONS IN: ATP binding; INVOLVED IN: defense response, apoptosis; LOCATED IN: endomembrane system; CONTAINS InterPro DOMAIN/s: NB-ARC (InterPro:IPR002182), Disease resistance protein (InterPro:IPR000767); BEST Arabidopsis thaliana protein match is: NB-ARC domain-conta…		Pita	Pita, Pita (sl, Pi4a, Pi-ta), Pita2, Pi4a, Pita, Pi-ta, Pita-2, Pi-ta2, Pi-4(t), Pi-4, Pi4, Pi-4a(t), OsTRXh6, TRXh6, OsTrx30	TO:0000468 - leaf blast disease resistance, TO:0000477 - panicle blast disease resistance, TO:0000521 - stomatal closure time
Os05g0247100	NA	NA	-1.3151	NA		0.9	0.4333	1.6	0.0442985		20.1.7	stress.biotic.PR-proteins	(loc_os05g15770.1 : 573.0) no description available & (q53nl5|xip2_orysa : 340.0) Xylanase inhibitor protein 2 precursor (Class III chitinase homolog h) - Oryza sativa (Rice) & (at5g24090 : 179.0) Chitinase A (class III) expressed exclusively under environmental stress conditions.; chitinase A (CHIA); FUNCTIONS IN: cation binding, hydrolase activity, hydrolyzing O-glycosyl compounds, catalytic ac…		DIP3	DIP3, XIP, OsHI-XIP	TO:0006001 - salt tolerance, TO:0000021 - copper sensitivity, TO:0000303 - cold tolerance, TO:0000276 - drought tolerance, TO:0000424 - brown planthopper resistance, TO:0000172 - jasmonic acid sensitivity, TO:0000454 - stem borer resistance
Os10g0191300	1.2302	NA	NA	NA		NA	NA	1.4	0.120983		20.1.7	stress.biotic.PR-proteins	(loc_os10g11500.1 : 268.0) no description available & (p35792|pr12_horvu : 184.0) Pathogenesis-related protein PRB1-2 precursor - Hordeum vulgare (Barley) & (at2g14610 : 155.0) PR1 gene expression is induced in response to a variety of pathogens. It is a useful molecular marker for the SAR response. Though the Genbank record for the cDNA associated to this gene is called PR-1-like, the sequence a…		OsPR1-101	OsPR1#101, OsPR1-101, OsPR1L2, PR1L2
Os11g0550500	-5.8313	-6.2411	NA	NA		NA	NA	1.6	0.34695		20.1.7	stress.biotic.PR-proteins	(loc_os11g34920.1 : 1771.0) no description available & (at3g07040 : 248.0) Contains an N-terminal tripartite nucleotide binding site and a C-terminal tandem array of leucine-rich repeats. Confers resistance to Pseudomonas syringae strains that carry the avirulence genes avrB and avrRpm1.; RESISTANCE TO P. SYRINGAE PV MACULICOLA 1 (RPM1); FUNCTIONS IN: protein binding, nucleotide binding; INVOLVED…
Os01g0359400	-5.1851	-5.9035	NA	NA		NA	NA	2.1	0.211136		20.1.7	stress.biotic.PR-proteins	(loc_os01g25720.2 : 936.0) no description available & (at3g14460 : 205.0) LRR and NB-ARC domains-containing disease resistance protein; FUNCTIONS IN: ATP binding; INVOLVED IN: apoptosis, defense response; CONTAINS InterPro DOMAIN/s: NB-ARC (InterPro:IPR002182), Leucine-rich repeat (InterPro:IPR001611), Disease resistance protein (InterPro:IPR000767); BEST Arabidopsis thaliana protein match is: NB…
Os09g0365300	-5.0333	-5.3157	NA	NA		NA	NA	-0.1	0.960592		20.1.7	stress.biotic.PR-proteins	(loc_os09g20030.1 : 1273.0) no description available & (at3g14470 : 208.0) NB-ARC domain-containing disease resistance protein; FUNCTIONS IN: protein binding; INVOLVED IN: apoptosis, defense response; LOCATED IN: endomembrane system; EXPRESSED IN: 23 plant structures; EXPRESSED DURING: 14 growth stages; CONTAINS InterPro DOMAIN/s: Leucine-rich repeat-containing protein (InterPro:IPR015766), NB-AR…
Os01g0359600	-4.7572	-5.0565	NA	NA		NA	NA	NA	NA		20.1.7	stress.biotic.PR-proteins	(loc_os01g25740.1 : 2630.0) no description available & (at3g14460 : 363.0) LRR and NB-ARC domains-containing disease resistance protein; FUNCTIONS IN: ATP binding; INVOLVED IN: apoptosis, defense response; CONTAINS InterPro DOMAIN/s: NB-ARC (InterPro:IPR002182), Leucine-rich repeat (InterPro:IPR001611), Disease resistance protein (InterPro:IPR000767); BEST Arabidopsis thaliana protein match is: N…
Os11g0686500	-2.7716	NA	NA	NA		NA	NA	NA	NA		20.1.7	stress.biotic.PR-proteins	(loc_os11g45930.1 : 2043.0) no description available & (at1g58410 : 131.0) Disease resistance protein (CC-NBS-LRR class) family; FUNCTIONS IN: ATP binding; INVOLVED IN: defense response, apoptosis; LOCATED IN: cellular_component unknown; EXPRESSED IN: 7 plant structures; EXPRESSED DURING: F mature embryo stage, petal differentiation and expansion stage, D bilateral stage; CONTAINS InterPro DOMAIN…
Os02g0301800	-1.5159	NA	NA	NA		NA	NA	-0.3	0.885169		20.1.7	stress.biotic.PR-proteins	(loc_os02g19890.3 : 832.0) no description available & (at3g46730 : 172.0) NB-ARC domain-containing disease resistance protein; FUNCTIONS IN: ATP binding; INVOLVED IN: defense response, apoptosis; LOCATED IN: endomembrane system; CONTAINS InterPro DOMAIN/s: NB-ARC (InterPro:IPR002182), Disease resistance protein (InterPro:IPR000767); BEST Arabidopsis thaliana protein match is: NB-ARC domain-contai…
novel01283	-1.1778	NA	NA	NA		NA	NA	NA	NA		20.1.7	stress.biotic.PR-proteins	(loc_os02g02640.1 : 2027.0) no description available & (at3g14470 : 248.0) NB-ARC domain-containing disease resistance protein; FUNCTIONS IN: protein binding; INVOLVED IN: apoptosis, defense response; LOCATED IN: endomembrane system; EXPRESSED IN: 23 plant structures; EXPRESSED DURING: 14 growth stages; CONTAINS InterPro DOMAIN/s: Leucine-rich repeat-containing protein (InterPro:IPR015766), NB-AR…
Os11g0213800	1.3052	NA	NA	NA		NA	NA	NA	NA		20.1.7	stress.biotic.PR-proteins	(loc_os11g10770.1 : 744.0) no description available & (at3g14470 : 194.0) NB-ARC domain-containing disease resistance protein; FUNCTIONS IN: protein binding; INVOLVED IN: apoptosis, defense response; LOCATED IN: endomembrane system; EXPRESSED IN: 23 plant structures; EXPRESSED DURING: 14 growth stages; CONTAINS InterPro DOMAIN/s: Leucine-rich repeat-containing protein (InterPro:IPR015766), NB-ARC…
Os11g0213700	1.3891	NA	NA	NA		NA	NA	NA	NA		20.1.7	stress.biotic.PR-proteins	(loc_os11g10760.1 : 1614.0) no description available & (at1g69550 : 169.0) disease resistance protein (TIR-NBS-LRR class); FUNCTIONS IN: transmembrane receptor activity, nucleoside-triphosphatase activity, nucleotide binding, ATP binding; INVOLVED IN: signal transduction, defense response, apoptosis, innate immune response; LOCATED IN: intrinsic to membrane, endomembrane system; EXPRESSED IN: 21 …
Os07g0107300	2.0088	NA	NA	2.115		-0.4	0.862218	-1	0.354134		20.1.7	stress.biotic.PR-proteins	(loc_os07g01660.2 : 302.0) no description available & (at1g65870 : 118.0) Disease resistance-responsive (dirigent-like protein) family protein; FUNCTIONS IN: molecular_function unknown; INVOLVED IN: lignan biosynthetic process, defense response; LOCATED IN: cell wall; EXPRESSED IN: 13 plant structures; EXPRESSED DURING: 9 growth stages; CONTAINS InterPro DOMAIN/s: Plant disease resistance respons…
Os11g0590700	NA	NA	NA	2.2159		NA	NA	2	0.140066		20.1.7	stress.biotic.PR-proteins	(loc_os11g37860.1 : 1668.0) no description available & (at3g46730 : 221.0) NB-ARC domain-containing disease resistance protein; FUNCTIONS IN: ATP binding; INVOLVED IN: defense response, apoptosis; LOCATED IN: endomembrane system; CONTAINS InterPro DOMAIN/s: NB-ARC (InterPro:IPR002182), Disease resistance protein (InterPro:IPR000767); BEST Arabidopsis thaliana protein match is: NB-ARC domain-conta…
Os11g0652100	NA	NA	NA	-1.6806		NA	NA	-0.4	0.861676		20.1.7	stress.biotic.PR-proteins	(loc_os11g43140.1 : 2485.0) no description available & (at3g46730 : 91.3) NB-ARC domain-containing disease resistance protein; FUNCTIONS IN: ATP binding; INVOLVED IN: defense response, apoptosis; LOCATED IN: endomembrane system; CONTAINS InterPro DOMAIN/s: NB-ARC (InterPro:IPR002182), Disease resistance protein (InterPro:IPR000767); BEST Arabidopsis thaliana protein match is: NB-ARC domain-contai…
Os12g0467300	NA	NA	NA	1.8977		NA	NA	0.3	0.885859		20.1.7	stress.biotic.PR-proteins	(loc_os12g28100.1 : 1872.0) no description available & (at3g46730 : 239.0) NB-ARC domain-containing disease resistance protein; FUNCTIONS IN: ATP binding; INVOLVED IN: defense response, apoptosis; LOCATED IN: endomembrane system; CONTAINS InterPro DOMAIN/s: NB-ARC (InterPro:IPR002182), Disease resistance protein (InterPro:IPR000767); BEST Arabidopsis thaliana protein match is: NB-ARC domain-conta…
Os04g0347200	NA	2.5636	NA	NA		NA	NA	NA	NA		20.1.7	stress.biotic.PR-proteins	(loc_os04g27980.1 : 509.0) no description available & (at5g24090 : 253.0) Chitinase A (class III) expressed exclusively under environmental stress conditions.; chitinase A (CHIA); FUNCTIONS IN: cation binding, hydrolase activity, hydrolyzing O-glycosyl compounds, catalytic activity; INVOLVED IN: response to salt stress, response to cold, cellular response to water deprivation, response to woundin…
Os06g0356800	NA	NA	-1.2559	NA		NA	NA	NA	NA		20.1.7	stress.biotic.PR-proteins	(loc_os06g25010.1 : 488.0) no description available & (q8l5c6|xip1_wheat : 338.0) Xylanase inhibitor protein 1 precursor (Class III chitinase homolog) (XIP-I protein) - Triticum aestivum (Wheat) & (at5g24090 : 128.0) Chitinase A (class III) expressed exclusively under environmental stress conditions.; chitinase A (CHIA); FUNCTIONS IN: cation binding, hydrolase activity, hydrolyzing O-glycosyl com…
Os12g0174700	NA	NA	3.2246	5.9849		NA	NA	NA	NA		20.1.7	stress.biotic.PR-proteins	(loc_os12g07580.1 : 305.0) no description available & (at5g49040 : 166.0) Disease resistance-responsive (dirigent-like protein) family protein; FUNCTIONS IN: molecular_function unknown; INVOLVED IN: lignan biosynthetic process, defense response; LOCATED IN: endomembrane system; CONTAINS InterPro DOMAIN/s: Plant disease resistance response protein (InterPro:IPR004265); BEST Arabidopsis thaliana pr…
Os03g0663400	1.2925	NA	-1.8417	NA		NA	NA	6	0.000122758		20.2	stress.abiotic	(loc_os03g46060.1 : 380.0) no description available & (p25096|p21_soybn : 214.0) Protein P21 - Glycine max (Soybean) & (at4g11650 : 188.0) osmotin-like protein; osmotin 34 (OSM34); INVOLVED IN: defense response to fungus, incompatible interaction, response to salt stress, defense response to bacterium, incompatible interaction, response to other organism; LOCATED IN: endomembrane system; EXPRESSE…		OsLP	OsLP, PR-5, 14b	TO:0000095 - osmotic response sensitivity
Os12g0628600	NA	-4.9957	NA	5.0226		NA	NA	NA	NA		20.2	stress.abiotic	(p31110|tlp_orysa : 320.0) Thaumatin-like protein precursor - Oryza sativa (Rice) & (loc_os12g43380.1 : 320.0) no description available & (at4g11650 : 155.0) osmotin-like protein; osmotin 34 (OSM34); INVOLVED IN: defense response to fungus, incompatible interaction, response to salt stress, defense response to bacterium, incompatible interaction, response to other organism; LOCATED IN: endomembra…		Pir2	OsPR5, Pir2, PR-5, PR5-1	TO:0000175 - bacterial blight disease resistance
Os09g0524800	1.326	NA	NA	NA		NA	NA	1.4	0.327756		20.2	stress.abiotic	(loc_os09g35630.1 : 486.0) no description available & (at5g52060 : 264.0) A member of Arabidopsis BAG (Bcl-2-associated athanogene) proteins, plant homologs of mammalian regulators of apoptosis. Plant BAG proteins are multi-functional and remarkably similar to their animal counterparts, as they regulate apoptotic-like processes ranging from pathogen attack, to abiotic stress, to plant development…		OsBAG1	OsBAG1
Os08g0546100	1.8766	1.5972	NA	NA		NA	NA	0.2	0.934426		20.2	stress.abiotic	(loc_os08g43270.1 : 398.0) no description available & (at5g52060 : 228.0) A member of Arabidopsis BAG (Bcl-2-associated athanogene) proteins, plant homologs of mammalian regulators of apoptosis. Plant BAG proteins are multi-functional and remarkably similar to their animal counterparts, as they regulate apoptotic-like processes ranging from pathogen attack, to abiotic stress, to plant development…		OsBAG2	OsBAG2
Os06g0126500	2.5186	2.491	NA	NA		NA	NA	-1.4	0.281454		20.2	stress.abiotic	(loc_os06g03640.2 : 418.0) no description available & (at5g52060 : 212.0) A member of Arabidopsis BAG (Bcl-2-associated athanogene) proteins, plant homologs of mammalian regulators of apoptosis. Plant BAG proteins are multi-functional and remarkably similar to their animal counterparts, as they regulate apoptotic-like processes ranging from pathogen attack, to abiotic stress, to plant development…		OsBAG3	OsBAG3
Os03g0661600	1.4493	NA	1.0143	3.1629		NA	NA	1.5	0.471793		20.2	stress.abiotic	(loc_os03g45960.1 : 467.0) no description available & (p33679|zeam_maize : 327.0) Zeamatin precursor - Zea mays (Maize) & (at4g11650 : 275.0) osmotin-like protein; osmotin 34 (OSM34); INVOLVED IN: defense response to fungus, incompatible interaction, response to salt stress, defense response to bacterium, incompatible interaction, response to other organism; LOCATED IN: endomembrane system; EXPRE…		OsPR5	OsPR5, PR5
Os12g0448900	NA	NA	2.0156	3.3472		NA	NA	0.8	0.748421		20.2	stress.abiotic	(loc_os12g26290.2 : 1223.0) no description available & (at3g01420 : 792.0) Encodes an alpha-dioxygenase involved in protection against oxidative stress and cell death. Induced in response to Salicylic acid and oxidative stress. Independent of NPR1 in induction by salicylic acid.; DOX1; FUNCTIONS IN: lipoxygenase activity; INVOLVED IN: in 6 processes; LOCATED IN: endomembrane system; EXPRESSED IN:…		PIOX	PIOX, RalphaO
Os01g0839900	NA	NA	NA	-3.7077		1.3	0.438548	-0.7	0.55983		20.2	stress.abiotic	(loc_os01g62260.1 : 473.0) no description available & (at2g28790 : 305.0) Pathogenesis-related thaumatin superfamily protein; CONTAINS InterPro DOMAIN/s: Thaumatin, pathogenesis-related (InterPro:IPR001938); BEST Arabidopsis thaliana protein match is: Pathogenesis-related thaumatin superfamily protein (TAIR:AT1G75800.1); Has 1542 Blast hits to 1521 proteins in 166 species: Archae - 0; Bacteria - …
Os12g0630500	NA	-2.7303	NA	2.1538		NA	NA	3.7	0.0352487		20.2	stress.abiotic	(loc_os12g43490.1 : 508.0) no description available & (p33679|zeam_maize : 256.0) Zeamatin precursor - Zea mays (Maize) & (at4g11650 : 230.0) osmotin-like protein; osmotin 34 (OSM34); INVOLVED IN: defense response to fungus, incompatible interaction, response to salt stress, defense response to bacterium, incompatible interaction, response to other organism; LOCATED IN: endomembrane system; EXPRE…
Os01g0511100	NA	NA	NA	2.3703		NA	NA	NA	NA		20.2	stress.abiotic	(loc_os01g32780.1 : 255.0) no description available & (at1g68300 : 106.0) Adenine nucleotide alpha hydrolases-like superfamily protein; FUNCTIONS IN: molecular_function unknown; INVOLVED IN: response to stress; LOCATED IN: cellular_component unknown; EXPRESSED IN: 24 plant structures; EXPRESSED DURING: 15 growth stages; CONTAINS InterPro DOMAIN/s: UspA (InterPro:IPR006016), Rossmann-like alpha/be…
Os03g0663500	NA	NA	3.3973	4.8627		NA	NA	NA	NA		20.2	stress.abiotic	(loc_os03g46070.1 : 455.0) no description available & (p33679|zeam_maize : 334.0) Zeamatin precursor - Zea mays (Maize) & (at4g11650 : 284.0) osmotin-like protein; osmotin 34 (OSM34); INVOLVED IN: defense response to fungus, incompatible interaction, response to salt stress, defense response to bacterium, incompatible interaction, response to other organism; LOCATED IN: endomembrane system; EXPRE…
Os03g0663600	NA	NA	NA	5.0357		NA	NA	NA	NA		20.2	stress.abiotic	(loc_os03g46070.1 : 455.0) no description available & (p33679|zeam_maize : 334.0) Zeamatin precursor - Zea mays (Maize) & (at4g11650 : 284.0) osmotin-like protein; osmotin 34 (OSM34); INVOLVED IN: defense response to fungus, incompatible interaction, response to salt stress, defense response to bacterium, incompatible interaction, response to other organism; LOCATED IN: endomembrane system; EXPRE…
Os12g0629700	NA	NA	2.7277	3.2172		NA	NA	NA	NA		20.2	stress.abiotic	(loc_os12g43430.1 : 281.0) no description available & (p31110|tlp_orysa : 261.0) Thaumatin-like protein precursor - Oryza sativa (Rice) & (at4g11650 : 125.0) osmotin-like protein; osmotin 34 (OSM34); INVOLVED IN: defense response to fungus, incompatible interaction, response to salt stress, defense response to bacterium, incompatible interaction, response to other organism; LOCATED IN: endomembra…
Os09g0482100	-1.1102	NA	NA	-1.4817		-0.4	0.781099	1.3	0.0746399		20.2.1	stress.abiotic.heat	(q69qq6|hsp82_orysa : 1214.0) Heat shock protein 81-2 (HSP81-2) (Heat shock protein 90) - Oryza sativa (Rice) & (loc_os09g30412.1 : 1214.0) no description available & (at5g56030 : 1131.0) A member of heat shock protein 90 (HSP90) gene family. Expressed in all tissues and abundant in root apical meristem, pollen and tapetum. Expression is NOT heat-induced but induced by IAA and NaCl. Interacts wit…		OsHSP82	OsHSP82, hsp82B, HSP82	TO:0000021 - copper sensitivity
Os03g0821100	NA	1.4564	NA	NA		0.3	0.874835	-0.6	0.646516		20.2.1	stress.abiotic.heat	(loc_os03g60620.1 : 1167.0) no description available & (at5g02500 : 1102.0) encodes a member of heat shock protein 70 family.; heat shock cognate protein 70-1 (HSC70-1); FUNCTIONS IN: ATP binding; INVOLVED IN: protein folding, response to cold, response to virus, response to heat; LOCATED IN: cytosol, apoplast, chloroplast, plasma membrane, membrane; EXPRESSED IN: 27 plant structures; EXPRESSED D…		OsHSP70	OsHSP70, hsp70, OsMed37_4, Med37_4	TO:0000148 - viral disease resistance
Os11g0703900	-1.274	NA	-1.1511	-2.2276		-0.5	0.709359	NA	NA		20.2.1	stress.abiotic.heat	(loc_os11g47760.4 : 149.0) no description available & (at3g12580 : 137.0) heat shock protein 70 (HSP70); FUNCTIONS IN: ATP binding; INVOLVED IN: in 9 processes; LOCATED IN: cytosol, mitochondrion, cell wall, plasma membrane; EXPRESSED IN: 23 plant structures; EXPRESSED DURING: 11 growth stages; CONTAINS InterPro DOMAIN/s: Heat shock protein 70, conserved site (InterPro:IPR018181), Heat shock prot…		HSP70	HSP70, hsp70, OsMed37_8, Med37_8	TO:0000259 - heat tolerance
Os03g0266300	-1.8244	NA	NA	NA		NA	NA	3.1	0.0564974		20.2.1	stress.abiotic.heat	(q84q77|hsp23_orysa : 271.0) 17.4 kDa class I heat shock protein 3 - Oryza sativa (Rice) & (loc_os03g15960.1 : 271.0) no description available & (at3g46230 : 208.0) member of the class I small heat-shock protein (sHSP) family, which accounts for the majority of sHSPs in maturing seeds; heat shock protein 17.4 (HSP17.4); INVOLVED IN: response to heat; LOCATED IN: cellular_component unknown; EXPRES…		Oshsp17.9A	Oshsp17.9A, OsHsp17.9A, OsHSP17.9A-CI, Oshsp17.9	TO:0000259 - heat tolerance
Os02g0115900	NA	NA	NA	1.0079		0.9	0.512782	-1.5	0.0224326		20.2.1	stress.abiotic.heat	(loc_os02g02410.1 : 1114.0) no description available & (o24581|bip3_maize : 1095.0) Luminal-binding protein 3 precursor (BiP3) - Zea mays (Maize) & (at5g42020 : 1019.0) Luminal binding protein (BiP2) involved in polar nuclei fusion during proliferation of endosperm nuclei.; luminal binding protein (BIP); FUNCTIONS IN: ATP binding; INVOLVED IN: protein folding, response to cadmium ion, response to…		OsBiP1	OsBiP1, BiP1, BiP, Bip3, OsBiP3, BIP1/OsBIP3, OsMed37_2, Med37_2
Os03g0648400	NA	NA	NA	-1.2498		-1.2	0.205899	1	0.242907		20.2.1	stress.abiotic.heat	(loc_os03g44620.2 : 415.0) no description available & (q04960|dnjh_cucsa : 365.0) DnaJ protein homolog (DNAJ-1) - Cucumis sativus (Cucumber) & (at3g44110 : 351.0) homologous to the co-chaperon DNAJ protein from E coli; DNAJ homologue 3 (ATJ3); FUNCTIONS IN: unfolded protein binding, heat shock protein binding; INVOLVED IN: protein folding, response to salt stress, regulation of ATPase activity; L…		OsDjA4	OsDjA4, YDJ1
Os07g0124800	1.8731	1.9339	NA	NA		NA	NA	NA	NA		20.2.1	stress.abiotic.heat	(loc_os07g03270.1 : 497.0) no description available & (at4g07990 : 188.0) Chaperone DnaJ-domain superfamily protein; FUNCTIONS IN: heat shock protein binding; INVOLVED IN: protein folding; EXPRESSED IN: 22 plant structures; EXPRESSED DURING: 13 growth stages; CONTAINS InterPro DOMAIN/s: Molecular chaperone, heat shock protein, Hsp40, DnaJ (InterPro:IPR015609), Heat shock protein DnaJ, N-terminal …		OsDjC57	OsDjC57
Os11g0696600	-6.7187	-9.9675	NA	NA		-1.4	0.255951	1.2	0.281454		20.2.1	stress.abiotic.heat	(loc_os11g47370.1 : 196.0) no description available & (at1g11660 : 97.8) heat shock protein 70 (Hsp 70) family protein; FUNCTIONS IN: ATP binding; INVOLVED IN: protein folding; LOCATED IN: cellular_component unknown; EXPRESSED IN: 24 plant structures; EXPRESSED DURING: 15 growth stages; CONTAINS InterPro DOMAIN/s: Heat shock protein Hsp70 (InterPro:IPR001023), Heat shock protein 70 (InterPro:IPR0…
Os03g0304500	1.3186	1.4995	-1.1442	NA		-0.9	0.72996	-1.2	0.385153		20.2.1	stress.abiotic.heat	(loc_os03g19200.1 : 892.0) no description available & (at4g02100 : 380.0) Heat shock protein DnaJ with tetratricopeptide repeat; FUNCTIONS IN: binding, heat shock protein binding; INVOLVED IN: protein folding; LOCATED IN: cellular_component unknown; EXPRESSED IN: leaf; CONTAINS InterPro DOMAIN/s: Tetratricopeptide-like helical (InterPro:IPR011990), Heat shock protein DnaJ, N-terminal (InterPro:IP…
Os03g0648450	-1.0356	NA	NA	-1.1902		NA	NA	NA	NA		20.2.1	stress.abiotic.heat	(loc_os03g44620.3 : 190.0) no description available & (q04960|dnjh_cucsa : 158.0) DnaJ protein homolog (DNAJ-1) - Cucumis sativus (Cucumber) & (at3g44110 : 146.0) homologous to the co-chaperon DNAJ protein from E coli; DNAJ homologue 3 (ATJ3); FUNCTIONS IN: unfolded protein binding, heat shock protein binding; INVOLVED IN: protein folding, response to salt stress, regulation of ATPase activity; L…
Os08g0250900	1.4545	NA	NA	NA		NA	NA	-0.5	0.8403		20.2.1	stress.abiotic.heat	(loc_os08g15230.1 : 1574.0) no description available & (at5g57710 : 527.0) Double Clp-N motif-containing P-loop nucleoside triphosphate hydrolases superfamily protein; FUNCTIONS IN: ATP binding; INVOLVED IN: response to karrikin; EXPRESSED IN: 22 plant structures; EXPRESSED DURING: 13 growth stages; CONTAINS InterPro DOMAIN/s: ATPase, AAA-2 (InterPro:IPR013093); BEST Arabidopsis thaliana protein …
Os03g0821150	NA	1.4605	NA	NA		NA	NA	NA	NA		20.2.1	stress.abiotic.heat	(loc_os03g60620.1 : 896.0) no description available & (at5g02500 : 856.0) encodes a member of heat shock protein 70 family.; heat shock cognate protein 70-1 (HSC70-1); FUNCTIONS IN: ATP binding; INVOLVED IN: protein folding, response to cold, response to virus, response to heat; LOCATED IN: cytosol, apoplast, chloroplast, plasma membrane, membrane; EXPRESSED IN: 27 plant structures; EXPRESSED DUR…
Os10g0536700	NA	3.9729	NA	NA		0.3	0.926182	-2	0.146364		20.2.2	stress.abiotic.cold	(loc_os10g39170.1 : 577.0) no description available & (p22195|per1_arahy : 247.0) Cationic peroxidase 1 precursor (EC 1.11.1.7) (PNPC1) - Arachis hypogaea (Peanut) & (at5g05340 : 245.0) Peroxidase superfamily protein; FUNCTIONS IN: protein binding, peroxidase activity; INVOLVED IN: response to oxidative stress, oxidation reduction; LOCATED IN: apoplast, cell wall; EXPRESSED IN: 9 plant structures…		prx128	prx128	TO:0000074 - blast disease
Os05g0135500	4.4044	NA	NA	NA		NA	NA	NA	NA		20.2.2	stress.abiotic.cold	(loc_os05g04500.1 : 613.0) no description available & (at1g05260 : 241.0) Encodes a cold-inducible cationic peroxidase that is involved in the stress response. In response to low temperature, RCI3 transcripts accumulate in the aerial part and in roots of etiolated seedlings but only in roots of light-grown seedlings.; RARE COLD INDUCIBLE GENE 3 (RCI3); FUNCTIONS IN: peroxidase activity; INVOLVED …		prx71	prx71	TO:0000112 - disease resistance, TO:0000021 - copper sensitivity
Os03g0767800	NA	NA	NA	-1.0428		-0.4	0.759836	-0.4	0.712157		20.2.2	stress.abiotic.cold	(loc_os03g55850.1 : 351.0) no description available & (at3g50830 : 225.0) cold acclimation protein WCOR413-like protein beta form. Transcript is not detectable.; cold-regulated 413-plasma membrane 2 (COR413-PM2); FUNCTIONS IN: molecular_function unknown; INVOLVED IN: response to stress; LOCATED IN: plasma membrane; EXPRESSED IN: 24 plant structures; EXPRESSED DURING: 13 growth stages; CONTAINS In…		Oscor413-pm1	Oscor413-pm1
Os01g0294700	1.4495	3.5385	NA	-2.045		NA	NA	-1.1	0.536373		20.2.2	stress.abiotic.cold	(loc_os01g19020.1 : 610.0) no description available & (at5g14130 : 179.0) Peroxidase superfamily protein; FUNCTIONS IN: peroxidase activity, heme binding; INVOLVED IN: response to oxidative stress, oxidation reduction; LOCATED IN: endomembrane system; EXPRESSED IN: embryo, hypocotyl, fruit, root; EXPRESSED DURING: C globular stage; CONTAINS InterPro DOMAIN/s: Haem peroxidase (InterPro:IPR010255),…		OsPOD	OsPOD, prx11
Os05g0470000	1.9361	NA	NA	1.8541		NA	NA	3.4	0.0758125		20.2.2	stress.abiotic.cold	(loc_os05g39350.1 : 868.0) no description available & (at3g55990 : 454.0) Encodes ESK1 (Eskimo1). A member of a large gene family of DUF231 domain proteins whose members encode a total of 45 proteins of unknown function. ESK1 functions as a negative regulator of cold acclimation. Mutations in the ESK1 gene provides strong freezing tolerance. A member of the TBL (TRICHOME BIREFRINGENCE-LIKE) gene …		OsTBL11	OsTBL11, TBL11
Os03g0291800	1.5922	1.4898	NA	NA		NA	NA	-1	0.427833		20.2.2	stress.abiotic.cold	(loc_os03g18140.1 : 936.0) no description available & (at3g55990 : 495.0) Encodes ESK1 (Eskimo1). A member of a large gene family of DUF231 domain proteins whose members encode a total of 45 proteins of unknown function. ESK1 functions as a negative regulator of cold acclimation. Mutations in the ESK1 gene provides strong freezing tolerance. A member of the TBL (TRICHOME BIREFRINGENCE-LIKE) gene …		OsTBL15	OsTBL15, TBL15
Os05g0499300	NA	3.7093	NA	-2.3643		1	0.51219	-2.2	0.00545405		20.2.2	stress.abiotic.cold	(p37834|per1_orysa : 589.0) Peroxidase 1 precursor (EC 1.11.1.7) - Oryza sativa (Rice) & (loc_os05g41990.1 : 589.0) no description available & (at1g05260 : 321.0) Encodes a cold-inducible cationic peroxidase that is involved in the stress response. In response to low temperature, RCI3 transcripts accumulate in the aerial part and in roots of etiolated seedlings but only in roots of light-grown se…		POX1	Pox1(Px,Pe), PRX74, Px, Pe, Pox1, prx74
Os07g0639000	1.1209	3.4951	NA	-2.3749		NA	NA	NA	NA		20.2.2	stress.abiotic.cold	(loc_os07g44550.1 : 608.0) no description available & (at4g11290 : 237.0) Peroxidase superfamily protein; FUNCTIONS IN: peroxidase activity, heme binding; INVOLVED IN: response to oxidative stress, oxidation reduction; LOCATED IN: endomembrane system; EXPRESSED IN: 11 plant structures; EXPRESSED DURING: 7 growth stages; CONTAINS InterPro DOMAIN/s: Haem peroxidase (InterPro:IPR010255), Plant perox…		prx107	prx107
Os01g0327100	NA	NA	3.534	5.5185		NA	NA	NA	NA		20.2.2	stress.abiotic.cold	(loc_os01g22352.1 : 572.0) no description available & (p37835|per2_orysa : 213.0) Peroxidase 2 precursor (EC 1.11.1.7) - Oryza sativa (Rice) & (at5g66390 : 204.0) Peroxidase superfamily protein; FUNCTIONS IN: peroxidase activity, heme binding; INVOLVED IN: response to oxidative stress, oxidation reduction; LOCATED IN: endomembrane system; EXPRESSED IN: leaf apex, hypocotyl, root, flower; EXPRESSE…		prx15	prx15
Os03g0121300	NA	6.092	NA	NA		NA	NA	-3.6	0.00146379		20.2.2	stress.abiotic.cold	(loc_os03g02939.1 : 246.0) no description available & (p22196|per2_arahy : 102.0) Cationic peroxidase 2 precursor (EC 1.11.1.7) (PNPC2) - Arachis hypogaea (Peanut) & (at5g06730 : 97.4) Peroxidase superfamily protein; FUNCTIONS IN: peroxidase activity, heme binding; INVOLVED IN: response to oxidative stress, oxidation reduction; LOCATED IN: plasma membrane; EXPRESSED IN: root, cultured cell; CONTA…		prx34	prx34
Os01g0270300	NA	NA	NA	-1.1073		-0.6	0.664962	-1.1	0.412809		20.2.2	stress.abiotic.cold	(loc_os01g16450.1 : 535.0) no description available & (at2g39040 : 233.0) Peroxidase superfamily protein; FUNCTIONS IN: peroxidase activity, heme binding; INVOLVED IN: response to oxidative stress, oxidation reduction; LOCATED IN: endomembrane system; EXPRESSED IN: root; CONTAINS InterPro DOMAIN/s: Haem peroxidase (InterPro:IPR010255), Plant peroxidase (InterPro:IPR000823), Peroxidases heam-ligan…		prx4	prx4
[truncated: 1,596 more rows]

## Sheet: S5
Total GO annotation of DEGs from the roots of the resistance and susceptible variety at 7 DAI with the Corrected p-Values less than 0.05 in four gourps.
[truncated: 195 more rows]

[truncated: 2 more sheets: S6, S7]
